# Supplementary material for: Discovering Cooperative Relationships of Chromatin Modifications in Human T Cells Based on a Proposed Closeness Measure
Source: PLoS One. 2010 Dec 3;5(12):e14219. doi: 10.1371/journal.pone.0014219 (PMC2997069; doi:10.1371/journal.pone.0014219)
Supplement: Table S1 — Summary of CpG loci used in this paper and the full profile data. This file contains genomic coordinates (hg18), methylation status, module association, and other genomic annotation in the CM profile data. (3.74 MB TXT) [file pone.0014219.s001.txt]

id	chr	start	end	chain	module	annotation	RefSeq	Methylation	CGI	promoter	CTCF	H2AZ	H2BK5me1	H3K4me1	H3K4me2	H3K4me3	H3K36me3	H3K79me1	H3K79me2	H3R2me1	H4K20me1	PolII	H4K91ac	H2BK12ac	H2BK20ac	H3K4ac	H3K9ac	H3K18ac	H4K8ac
id_1	chr22	39677703	39677704	+	3	RBX1	NM_014248	0	nCGI	unpromoter	0	0.6568	0	0.1751	0.1513	0.7918	0	0	0	0	0	0.7555	0	0.742	0.831	0	0	0	0
id_2	chr6	83960397	83960398	+	6	RWDD2	NM_033411	0	CGI	promoter	0	0	0	0	0	0.6284	0	0	0	0	0	0	0.6976	0	0	0	0.4242	0.2695	0
id_3	chr6	26705469	26705470	+	7	ABT1	NM_013375	0.12	CGI	unpromoter	0	0.5185	0.5915	0.1001	0	0.7121	0	0	0.3871	0	0	0.3277	0.7553	0.5455	0.5462	0.3673	0.9294	0.7348	0
id_4	chr22	36342800	36342801	+	3	GGA1	NM_001001561	0.92	nCGI	unpromoter	0	0	0.1931	0	0	0	0	0	0	0	0.5777	0	0	0	0	0	0	0	0
id_5	chr6	150253580	150253581	+	1	RAET1E	NM_139165	0.91	nCGI	promoter	0	0	0	0	0	0	0	0	0	0	0	0	0	0	0	0	0	0	0
id_6	chr22	38247340	38247341	+	3	ATF4	NM_001675	0.01	nCGI	unpromoter	0	0	0	0	0	0.487	0	0	0.9476	0	0.0751	0	0	0	0	0	0	0	0
id_7	chr22	39677689	39677690	+	3	RBX1	NM_014248	0	nCGI	unpromoter	0	0.6291	0	0.142	0.1223	0.8048	0	0	0	0	0	0.7876	0	0.7113	0.8032	0	0	0	0
id_8	chr6	33787570	33787571	+	4	C6orf125	NM_032340	0	CGI	promoter	0.8716	0.017	0	0	0.0464	0.5997	0	0	0	0	0	0.1124	0	0	0	0	0	0.281	0
id_9	chr22	20312998	20312999	+	3	LOC150223	NM_001017964	0.99	CGI	unpromoter	0	0	0.2686	0.4883	0	0	0	0	0	0	0.9717	0	0	0	0	0	0	0	0
id_10	chr20	56669966	56669967	+	3	STX16	NM_001001433	0.22	nCGI	unpromoter	0.6545	0.916	0	0.9534	0.9409	0.8205	0	0	0	0	0	0.8907	0.8228	0	0.8141	0.8336	0.8302	0.7183	0.6961
id_11	chr22	20327282	20327283	+	7	SDF2L1	NM_022044	0	CGI	unpromoter	0	0	0	0	0	0.4099	0	0	0	0	0	0	0.2795	0	0	0	0.6043	0	0
id_12	chr22	22599105	22599106	+	3			0.98	nCGI	unpromoter	0	0	0	0	0	0	0	0	0	0	0	0	0	0	0	0	0	0	0
id_13	chr20	38898045	38898046	+	3			0.98	nCGI	unpromoter	0	0	0	0	0	0	0	0	0	0	0	0	0	0	0	0	0	0	0
id_14	chr6	159556025	159556026	+	3	FNDC1	NM_032532	0.83	nCGI	unpromoter	0	0	0	0	0	0	0	0	0	0	0	0	0	0	0	0	0	0	0
id_15	chr6	26393462	26393463	+	3	HIST1H4H	NM_003543	0.07	nCGI	unpromoter	0	0.1175	0	0	0	0.8967	0	0	0	0	0	0.5238	0.9812	0.9713	0.9363	0.6253	0.8445	0.9582	0.957
id_16	chr6	83014323	83014324	+	6	IBTK	NM_015525	0	CGI	promoter	0	0.9891	0	0	0.2547	0.8437	0	0	0	0	0	0	0.9495	0.2135	0.9205	0.1044	0.8795	0.8622	0.9003
id_17	chr20	37612159	37612160	+	3			0	nCGI	unpromoter	0	0	0	0	0	0	0	0	0	0	0	0	0	0	0	0	0	0	0
id_18	chr20	13047901	13047902	+	3			0.93	nCGI	unpromoter	0	0	0	0	0	0	0	0	0	0	0	0	0	0	0	0	0	0	0
id_19	chr6	29876032	29876033	+	3			1	CGI	unpromoter	0	0	0	0	0	0	0	0	0	0	0	0	0	0	0	0	0	0	0
id_20	chr6	150227287	150227288	+	9	LRP11	NM_032832	0	CGI	promoter	0	0.1655	0	0	0	0.3273	0	0	0	0	0	0.8	0	0	0	0	0	0	0
id_21	chr6	142496733	142496734	+	3			0.77	nCGI	unpromoter	0	0	0	0	0	0	0	0	0	0	0	0	0	0	0	0	0	0	0
id_22	chr6	83960331	83960332	+	4	RWDD2	NM_033411	0.09	CGI	promoter	0	0	0	0	0	0.6837	0	0	0	0	0	0	0.7565	0	0.0948	0	0.5009	0.3461	0
id_23	chr22	29216462	29216463	+	3	SEC14L4	NM_174977	0.98	nCGI	unpromoter	0	0	0	0	0	0	0	0	0	0	0	0	0	0	0	0	0	0	0
id_24	chr22	22599102	22599103	+	3			0.99	nCGI	unpromoter	0	0	0	0	0	0	0	0	0	0	0	0	0	0	0	0	0	0	0
id_25	chr6	149327290	149327291	+	3	UST	NM_005715	0.78	nCGI	unpromoter	0	0	0	0	0	0	0	0	0	0	0	0	0	0	0	0	0	0	0
id_26	chr6	28301257	28301258	+	7	ZNF193	NM_006299	0	CGI	unpromoter	0	0.8912	0	0.6461	0.8784	0.7579	0	0	0	0	0	0	0.9474	0	0.5698	0	0	0.8808	0.9718
id_27	chr6	43711606	43711607	+	6	MAD2L1BP	NM_014628	0.02	CGI	promoter	0.0633	0.5656	0	0	0.605	0.7025	0	0	0	0	0	0.4482	0.8408	0.7879	0.7402	0.1197	0.6084	0.9148	0.974
id_28	chr20	40155872	40155873	+	3	PTPRT	NM_007050	0.81	nCGI	unpromoter	0	0	0	0	0	0	0	0	0	0	0	0	0	0	0	0	0	0	0
id_29	chr6	18230229	18230230	+	3	NHLRC1	NM_198586	0.96	nCGI	unpromoter	0	0	0	0	0	0.3159	0	0	0	0	0	0	0.4178	0	0	0	0	0	0
id_30	chr20	20383972	20383973	+	3	C20orf74	NM_020343	0.93	nCGI	unpromoter	0	0	0	0	0	0	0	0	0	0	0	0	0	0	0	0	0	0	0
id_31	chr6	28301237	28301238	+	5	ZNF193	NM_006299	0.09	CGI	promoter	0	0.9297	0	0.5812	0.9134	0.7854	0	0	0	0	0	0	0.9942	0	0.6443	0	0	0.9249	0.9284
id_32	chr6	84619658	84619659	+	5	C6orf159	NM_001009994	0	CGI	promoter	0	0.8362	0	0	0	0.2855	0	0	0	0	0	0	0	0	0	0	0	0	0
id_33	chr22	47832030	47832031	+	3			0.72	nCGI	unpromoter	0	0	0	0	0	0	0	0	0	0	0	0	0	0	0	0	0	0	0
id_34	chr6	146326654	146326655	+	7	SHPRH	NM_173082	0.37	CGI	unpromoter	0	0.796	0	0	0	0.8556	0	0	0	0	0	0	0.4577	0.5766	0.4615	0.7652	0.5065	0.4706	0
id_35	chr6	27886054	27886055	+	7	HIST1H3H	NM_003536	0	CGI	unpromoter	0	0	0	0.1476	0.45	0.883	0	0	0	0	0	0.4991	0	0	0.9565	0.8963	0	0.7949	0
id_36	chr20	3122920	3122921	+	3	C20orf116	NM_023935	0.66	nCGI	unpromoter	0	0	0	0	0	0	0	0	0	0	0.1271	0	0	0	0	0	0	0	0
id_37	chr6	84619648	84619649	+	5	C6orf159	NM_001009994	0.02	CGI	promoter	0	0.7931	0	0	0	0.2695	0	0	0	0	0	0	0	0	0	0	0	0	0
id_38	chr20	19595584	19595585	+	3	SLC24A3	NM_020689	0.99	nCGI	unpromoter	0	0	0	0	0	0	0	0	0	0	0	0	0	0	0	0	0	0	0
id_39	chr22	17815435	17815436	+	6	LOC128977	NM_173793	0.01	CGI	promoter	0	0.2033	0	0	0.1147	0.709	0	0	0	0	0	0	0.7485	0	0	0.2029	0.5804	0.1972	0.1574
id_40	chr20	33023289	33023290	+	3			0.97	nCGI	unpromoter	0	0	0	0	0	0	0	0	0	0	0	0	0	0	0	0	0	0	0
id_41	chr6	23285293	23285294	+	3			0.87	nCGI	unpromoter	0	0	0	0	0	0	0	0	0	0	0	0	0	0	0	0	0	0	0
id_42	chr6	146326638	146326639	+	7	SHPRH	NM_173082	0.01	CGI	unpromoter	0	0.7667	0	0	0	0.8444	0	0	0	0	0	0	0.4405	0.538	0.4461	0.7328	0.4892	0.4542	0
id_43	chr22	22599053	22599054	+	3			0.97	nCGI	unpromoter	0	0	0	0	0	0	0	0	0	0	0	0	0	0	0	0	0	0	0
id_44	chr6	159556044	159556045	+	3	FNDC1	NM_032532	1	nCGI	unpromoter	0	0	0	0	0	0	0	0	0	0	0	0	0	0	0	0	0	0	0
id_45	chr22	17815422	17815423	+	6	LOC128977	NM_173793	0.06	CGI	promoter	0	0.1749	0	0	0.0765	0.7232	0	0	0	0	0	0	0.7627	0	0	0.1558	0.5965	0.1611	0.1202
id_46	chr20	14844411	14844412	+	3	C20orf133	NM_001033086	0.85	nCGI	unpromoter	0	0	0	0	0	0	0	0	0	0	0	0	0	0	0	0	0	0	0
id_47	chr22	38035702	38035703	+	3			0.94	nCGI	unpromoter	0	0	0	0	0	0	0	0	0	0	0	0	0	0	0	0	0	0	0
id_48	chr20	21519113	21519114	+	3			0.22	nCGI	unpromoter	0	0	0	0	0	0	0	0	0	0	0	0	0	0	0	0	0	0	0
id_49	chr20	41300536	41300537	+	3			0	nCGI	unpromoter	0	0	0	0	0	0	0	0	0	0	0	0	0	0	0	0	0	0	0
id_50	chr6	144512992	144512993	+	5	STX11	NM_003764	0.12	CGI	promoter	0	0	0	0	0	0.2078	0	0	0	0	0	0	0	0	0	0	0.0873	0	0
id_51	chr22	28067833	28067834	+	3	AP1B1	NM_001127	0.31	nCGI	unpromoter	0	0	0	0	0	0	0	0	0	0	0	0	0	0	0	0	0	0	0
id_52	chr22	25399223	25399224	+	8			0.19	nCGI	promoter	0.2096	0	0	0	0.3701	0.9522	0	0	0	0	0	0.0671	0	0.9789	0	0	0.5519	0	0
id_53	chr6	144512983	144512984	+	6	STX11	NM_003764	0	CGI	promoter	0	0	0	0	0	0.2014	0	0	0	0	0	0	0	0	0	0	0.0767	0	0
id_54	chr22	22599107	22599108	+	3			0.96	nCGI	unpromoter	0	0	0	0	0	0	0	0	0	0	0	0	0	0	0	0	0	0	0
id_55	chr6	27886006	27886007	+	7	HIST1H3H	NM_003536	0.05	CGI	unpromoter	0	0	0	0	0.3649	0.8223	0	0	0	0	0	0.6715	0	0	0.8338	0.6971	0	0.641	0
id_56	chr22	38228147	38228148	+	8	SMCR7L	NM_019008	0.04	nCGI	promoter	0	0.8919	0	0	0	0.329	0	0	0	0	0	0	0.7421	0	0	0	0	0.9321	0
id_57	chr6	43711523	43711524	+	9	MAD2L1BP	NM_001003690	0.05	CGI	promoter	0.5886	0.4295	0	0	0.4984	0.6056	0	0	0	0	0	0.9967	0.9577	0.9726	0.8491	0	0.4506	0.9909	0.8573
id_58	chr22	17815357	17815358	+	6	LOC128977	NM_173793	0.02	CGI	promoter	0	0.0328	0	0	0	0.7943	0	0	0	0	0	0.241	0.834	0	0	0	0.677	0	0
id_59	chr22	18482876	18482877	+	3	HTF9C	NM_022727	0.97	nCGI	unpromoter	0	0	0.1759	0.3235	0	0	0	0	0	0	0	0	0	0	0	0	0	0	0
id_60	chr6	169867291	169867292	+	7			0.17	CGI	unpromoter	0	0.7612	0	0.8336	0	0	0	0	0	0	0	0	0	0	0	0	0	0	0
id_61	chr6	128867473	128867474	+	3	PTPRK	NM_002844	0.65	nCGI	unpromoter	0	0	0	0	0	0	0	0	0	0	0	0	0	0	0	0	0	0	0
id_62	chr22	22360459	22360460	+	3			0.8	nCGI	unpromoter	0	0	0	0	0	0	0	0	0	0	0	0	0	0	0	0	0	0	0
id_63	chr6	37774595	37774596	+	6	MDGA1	NM_153487	0.03	CGI	promoter	0	0	0	0	0	0.4012	0	0	0	0	0	0	0	0	0	0	0	0	0
id_64	chr22	43938207	43938208	+	4	NUP50	NM_007172	0	CGI	promoter	0.9622	0.5745	0	0	0	0.6133	0	0	0	0	0	0.4023	0.2632	0	0.373	0.4779	0.4139	0.4521	0.3824
id_65	chr22	26645228	26645229	+	6	PITPNB	NM_012399	0.03	CGI	promoter	0	0.4378	0	0	0	0.9633	0	0	0	0	0	0	0.8452	0	0	0	0	0	0
id_66	chr22	24894726	24894727	+	1	SEZ6L	NM_021115	0.44	nCGI	promoter	0	0	0	0	0	0	0	0	0	0	0	0	0	0	0	0	0	0	0
id_67	chr20	21449662	21449663	+	3			0.03	nCGI	unpromoter	0	0	0	0	0	0	0	0	0	0	0	0	0	0	0	0	0	0	0
id_68	chr6	53768090	53768091	+	7	LRRC1	NM_018214	0.11	CGI	unpromoter	0	0	0	0.1134	0	0.7476	0	0	0	0	0	0	0.548	0	0	0	0	0.3954	0
id_69	chr22	25399153	25399154	+	8			0.01	nCGI	promoter	0.5031	0	0	0	0.3086	0.9876	0	0	0	0	0	0.235	0	0.8804	0	0	0.4742	0	0
id_70	chr22	27608644	27608645	+	3			0.5	nCGI	unpromoter	0	0.2775	0	0	0.3183	0.1729	0	0	0	0	0	0	0	0	0.1259	0	0	0	0
id_71	chr22	40071915	40071916	+	3	ZC3H7B	NM_017590	0.93	nCGI	unpromoter	0	0	0	0	0	0	0	0	0	0	0	0	0	0	0	0	0	0	0
id_72	chr6	53768080	53768081	+	7	LRRC1	NM_018214	0	CGI	unpromoter	0	0	0	0.0996	0	0.7538	0	0	0	0	0	0	0.5631	0	0	0	0	0.4064	0
id_73	chr22	21588367	21588368	+	3			0.18	nCGI	unpromoter	0	0	0	0	0	0	0	0	0	0	0	0	0	0	0	0	0	0	0
id_74	chr22	38426132	38426133	+	3			0.99	nCGI	unpromoter	0	0	0	0	0	0	0	0	0	0	0	0	0	0	0	0	0	0	0
id_75	chr22	20327244	20327245	+	7	SDF2L1	NM_022044	0	CGI	unpromoter	0	0	0	0	0	0.4497	0	0	0	0	0	0	0.3428	0	0	0	0.6816	0	0
id_76	chr20	30590228	30590229	+	3			0.27	nCGI	unpromoter	0	0	0	0.438	0	0	0	0	0	0	0	0	0	0	0	0	0	0.1569	0
id_77	chr6	44463544	44463545	+	7	CDC5L	NM_001253	0.09	CGI	unpromoter	0	0.798	0	0	0	0.9318	0	0	0.0261	0	0	0.1751	0.9541	0.4938	0.4604	0.9287	0.4	0.7374	0.9018
id_78	chr20	8216420	8216421	+	3	PLCB1	NM_182734	1	nCGI	unpromoter	0	0	0	0	0	0	0	0	0	0	0	0	0	0	0	0	0	0	0
id_79	chr6	42104209	42104210	+	3			0.07	nCGI	unpromoter	0	0	0	0	0	0.8731	0.6087	0	0	0	0	0	0	0	0	0.7006	0	0	0
id_80	chr6	33390833	33390834	+		ZBTB22	NM_005453	0.07	CGI	promoter	0	0	0.2326	0.3975	0	0	0	0	0	0	0	0	0	0	0	0	0	0.033	0
id_81	chr6	53768037	53768038	+	7	LRRC1	NM_018214	0.08	CGI	unpromoter	0	0	0	0.0401	0	0.7807	0	0	0	0	0	0	0.6276	0	0	0	0	0.4534	0
id_82	chr22	35678549	35678550	+	3			0.93	nCGI	unpromoter	0	0	0	0	0	0	0	0	0	0	0	0	0	0	0	0	0	0	0
id_83	chr22	20327209	20327210	+	7	SDF2L1	NM_022044	0	CGI	unpromoter	0	0	0	0	0	0.4864	0	0	0	0	0	0	0.401	0	0	0	0.7528	0	0
id_84	chr22	39677597	39677598	+	7	RBX1	NM_014248	0.01	CGI	unpromoter	0	0.4471	0	0	0	0.8901	0	0	0	0	0	0.9989	0	0.5093	0.6203	0	0	0	0
id_85	chr22	37599058	37599059	+	5	CBX6	NM_014292	0.38	CGI	promoter	0	0	0	0	0	0.6013	0	0	0	0	0	0	0	0	0	0	0	0	0
id_86	chr22	48997936	48997937	+	3	SELO	NM_031454	1	CGI	unpromoter	0	0	0	0	0	0	0	0	0	0	0	0	0	0	0	0	0	0	0
id_87	chr22	20327186	20327187	+	7	SDF2L1	NM_022044	0.02	CGI	unpromoter	0	0	0	0	0	0.5105	0	0	0	0	0	0	0.4393	0	0	0	0.7996	0	0
id_88	chr22	38035599	38035600	+	3			0.7	nCGI	unpromoter	0	0	0	0	0	0	0	0	0	0	0	0	0	0	0	0	0	0	0
id_89	chr20	30590162	30590163	+	3			0.21	nCGI	unpromoter	0	0	0	0.4012	0	0	0	0	0	0	0	0	0	0	0	0	0	0.1129	0
id_90	chr6	30565560	30565561	+	7	HLA-E	NM_005516	0	CGI	unpromoter	0	0	0	0	0	0	0.0027	0	0	0	0	0.8609	0.7728	0	0	0	0.639	0	0
id_91	chr22	20327165	20327166	+	7	SDF2L1	NM_022044	0.03	CGI	unpromoter	0	0	0	0	0	0.5325	0	0	0	0	0	0	0.4742	0	0	0	0.8423	0	0
id_92	chr6	26381379	26381380	+	8	HIST1H2BI	NM_003525	0.03	nCGI	promoter	0	0	0	0	0	0.8055	0	0	0	0	0	0.3184	0.4334	0	0.9518	0.0928	0	0	0
id_93	chr20	19395229	19395230	+	3	SLC24A3	NM_020689	0.93	nCGI	unpromoter	0	0	0	0	0	0	0	0	0	0	0	0	0	0	0	0	0	0	0
id_94	chr22	38426187	38426188	+	3			0.91	nCGI	unpromoter	0	0	0	0	0	0	0	0	0	0	0	0	0	0	0	0	0	0	0
id_95	chr6	74290140	74290141	+	7			0	CGI	unpromoter	0	0.594	0	0	0	0	0	0	0	0	0	0.9653	0.8414	0	0.5235	0.6581	0.7243	0.5911	0.4671
id_96	chr6	30565540	30565541	+	7	HLA-E	NM_005516	0	CGI	unpromoter	0	0	0	0	0	0	0	0	0	0	0	0.8298	0.8081	0	0	0	0.6175	0	0
id_97	chr22	40071927	40071928	+	3	ZC3H7B	NM_017590	0.97	nCGI	unpromoter	0	0	0	0	0	0	0	0	0	0	0	0	0	0	0	0	0	0	0
id_98	chr20	20383926	20383927	+	3	C20orf74	NM_020343	0.97	nCGI	unpromoter	0	0	0	0	0	0	0	0	0	0	0	0	0	0	0	0	0	0	0
id_99	chr22	44888712	44888713	+	3			1	nCGI	unpromoter	0	0	0	0	0	0	0	0	0	0	0	0	0	0	0	0	0	0	0
id_100	chr22	44888524	44888525	+	3			0.23	nCGI	unpromoter	0	0	0	0	0	0	0	0	0	0	0	0	0	0	0	0	0	0	0
id_101	chr20	37257770	37257771	+	3			0.68	nCGI	unpromoter	0	0	0	0	0	0	0	0	0	0	0	0	0	0	0	0	0	0	0
id_102	chr6	84619558	84619559	+	5	C6orf159	NM_001009994	0.1	CGI	promoter	0	0.4052	0	0	0	0.126	0	0	0	0	0	0	0	0	0	0	0	0	0
id_103	chr22	21199806	21199807	+	1	SUHW1	NM_080740	0.89	nCGI	promoter	0	0	0	0	0	0	0	0	0	0	0	0	0	0	0	0	0	0	0
id_104	chr22	23945418	23945419	+	1	CRYBB2	NM_000496	0.92	nCGI	promoter	0	0	0	0	0	0	0	0	0	0	0	0	0	0	0	0	0	0	0
id_105	chr20	35582865	35582866	+	1	BLCAP	NM_006698	0.78	nCGI	promoter	0	0	0	0	0	0.9874	0	0	0	0	0.8471	0	0	0	0	0	0	0	0
id_106	chr6	26355017	26355018	+	1	HIST1H4G	NM_003547	0.74	nCGI	promoter	0	0	0	0	0	0	0	0	0	0	0	0	0	0	0	0	0	0	0
id_107	chr6	96132319	96132320	+	9	MANEA	NM_024641	0.07	CGI	promoter	0	0.9845	0	0	0	0.9557	0	0	0	0	0	0.9169	0.7695	0.3357	0.9958	0.4913	0.7979	0.7703	0.2119
id_108	chr22	23945412	23945413	+	1	CRYBB2	NM_000496	0.97	nCGI	promoter	0	0	0	0	0	0	0	0	0	0	0	0	0	0	0	0	0	0	0
id_109	chr6	108385459	108385460	+	3	SEC63	NM_007214	0	nCGI	unpromoter	0	0.3982	0	0	0.1617	0.9362	0	0	0	0	0	0	0.8188	0.8733	0.8745	0.4788	0.9396	0.6749	0
id_110	chr22	20069429	20069430	+	7			0.11	CGI	unpromoter	0	0	0	0	0	0	0	0	0	0	0	0	0	0	0	0	0	0	0
id_111	chr22	20069427	20069428	+	7			0.06	CGI	unpromoter	0	0	0	0	0	0	0	0	0	0	0	0	0	0	0	0	0	0	0
id_112	chr6	36749780	36749781	+	3			0.81	nCGI	unpromoter	0	0	0	0	0	0	0	0	0	0	0	0	0	0	0	0	0	0	0
id_113	chr6	43711473	43711474	+	4	MAD2L1BP	NM_001003690	0	CGI	promoter	0.9051	0.3475	0	0.0092	0.4342	0.5473	0	0	0	0	0	0.6622	0.9718	0.8283	0.9147	0	0.3555	0.9341	0.7871
id_114	chr6	28301110	28301111	+	8	ZNF193	NM_006299	0.18	nCGI	promoter	0	0.8258	0	0.1688	0.8644	0.9601	0	0	0	0	0	0	0.6228	0	0.8827	0.4506	0	0.7947	0.6529
id_115	chr20	38898048	38898049	+	3			0.96	nCGI	unpromoter	0	0	0	0	0	0	0	0	0	0	0	0	0	0	0	0	0	0	0
id_116	chr22	18683057	18683058	+	3	DGCR6L	NM_033257	0.78	nCGI	unpromoter	0	0	0.6187	0	0	0	0	0	0	0	0.4327	0	0	0	0	0	0	0	0
id_117	chr22	38228083	38228084	+	8	SMCR7L	NM_019008	0.01	nCGI	promoter	0	0.9856	0	0	0	0.2715	0	0	0	0	0	0	0.6747	0	0	0	0	0.7822	0
id_118	chr6	109276350	109276351	+	6	ARMC2	NM_032131	0.02	CGI	promoter	0	0.501	0	0	0.3026	0.8803	0	0	0	0	0	0.5913	0.9652	0	0	0	0.8949	0.9523	0.1722
id_119	chr22	38426163	38426164	+	3			0.96	nCGI	unpromoter	0	0	0	0	0	0	0	0	0	0	0	0	0	0	0	0	0	0	0
id_120	chr22	17815314	17815315	+	6	LOC128977	NM_173793	0.01	CGI	promoter	0	0	0	0	0	0.8414	0	0	0	0	0	0.4615	0.8811	0	0	0	0.7302	0	0
id_121	chr22	29216524	29216525	+	3	SEC14L4	NM_174977	0.69	nCGI	unpromoter	0	0	0	0	0	0	0	0	0	0	0	0	0	0	0	0	0	0	0
id_122	chr6	101436027	101436028	+	6	ASCC3	NM_022091	0	CGI	promoter	0	0	0	0	0	0.871	0	0	0	0	0	0.9345	0.8608	0	0.8992	0.626	0.8286	0.9838	0.9888
id_123	chr6	144512875	144512876	+	6	STX11	NM_003764	0	CGI	promoter	0	0	0	0	0	0.124	0	0	0	0	0	0	0	0	0	0	0	0	0
id_124	chr22	38228046	38228047	+	8	SMCR7L	NM_019008	0.03	nCGI	promoter	0	0.9148	0	0	0	0.2382	0	0	0	0	0	0	0.6358	0	0	0	0	0.6956	0
id_125	chr22	43271074	43271075	+	3	LDOC1L	NM_032287	1	CGI	unpromoter	0	0	0.9393	0	0	0	0	0	0	0	0	0	0	0	0	0	0	0	0
id_126	chr22	20069409	20069410	+	7			0.03	CGI	unpromoter	0	0	0	0	0	0	0	0	0	0	0	0	0	0	0	0	0	0	0
id_127	chr6	47553379	47553380	+	6	CD2AP	NM_012120	0.04	CGI	promoter	0	0.2577	0	0	0.0774	0.5637	0	0	0	0	0	0.0377	0.5364	0	0	0	0.6816	0.5241	0
id_128	chr22	43271064	43271065	+	3	LDOC1L	NM_032287	0.7	CGI	unpromoter	0	0	0.9526	0	0	0	0	0	0	0	0	0	0	0	0	0	0	0	0
id_129	chr22	17815274	17815275	+	6	LOC128977	NM_173793	0.03	CGI	promoter	0	0	0	0	0	0.8851	0	0	0	0	0	0.6667	0.9249	0	0	0	0.7797	0	0
id_130	chr22	29020003	29020004	+	3	TBC1D10A	NM_031937	1	nCGI	unpromoter	0	0	0	0	0	0	0.1634	0	0	0	0	0	0	0	0	0	0	0	0
id_131	chr22	36858943	36858944	+	3	PLA2G6	NM_001004426	0.99	CGI	unpromoter	0	0	0	0	0	0	0	0	0	0	0	0	0	0	0	0	0	0	0
id_132	chr6	33161791	33161792	+	3	HLA-DPB1	NM_002121	0.9	nCGI	unpromoter	0	0	0	0	0	0	0	0	0	0	0	0	0	0	0	0	0	0	0
id_133	chr22	23945414	23945415	+	1	CRYBB2	NM_000496	0.94	nCGI	promoter	0	0	0	0	0	0	0	0	0	0	0	0	0	0	0	0	0	0	0
id_134	chr6	53767988	53767989	+	7	LRRC1	NM_018214	0.1	CGI	unpromoter	0	0	0	0	0	0.8114	0	0	0	0	0	0	0.7012	0	0	0	0	0.5071	0
id_135	chr6	32255871	32255872	+	3	RNF5	NM_006913	0.25	nCGI	unpromoter	0	0	0	0	0	0	0	0	0	0	0	0	0	0	0	0	0	0	0
id_136	chr22	31528357	31528358	+	3	TIMP3	NM_000362	0.01	nCGI	unpromoter	0	0	0	0	0	0	0	0	0	0	0	0	0	0	0	0	0	0	0
id_137	chr6	83014202	83014203	+	6	IBTK	NM_015525	0	CGI	promoter	0	0.905	0	0	0.0264	0.9482	0	0	0	0	0	0.0993	0.9083	0	0.9504	0	0.9957	0.9776	0.9992
id_138	chr6	44463454	44463455	+	6	CDC5L	NM_001253	0	CGI	promoter	0.5926	0.8882	0	0	0	0.9869	0	0	0	0	0	0.5253	0.9426	0.6429	0.5867	0.74	0.5328	0.8339	0.9979
id_139	chr6	37774453	37774454	+	6	MDGA1	NM_153487	0	CGI	promoter	0	0	0	0	0	0.4755	0	0	0	0	0	0	0	0	0	0	0	0	0
id_140	chr6	53767941	53767942	+	7	LRRC1	NM_018214	0.12	CGI	unpromoter	0	0	0	0	0	0.8408	0	0	0	0	0	0	0.7718	0	0	0	0	0.5586	0
id_141	chr22	23987020	23987021	+	3			0.98	nCGI	unpromoter	0	0	0	0	0	0	0	0	0	0	0	0	0	0	0	0	0	0	0
id_142	chr22	40270415	40270416	+	4	POLR3H	NM_001018050	0.11	CGI	promoter	0	0	0	0	0	0.7878	0	0	0	0	0.0144	0.1385	0.5208	0	0	0	0	0	0.4835
id_143	chr22	20327106	20327107	+	3	SDF2L1	NM_022044	0.03	nCGI	unpromoter	0	0	0	0	0	0.5943	0	0	0	0	0	0	0.5724	0	0	0	0.9624	0	0
id_144	chr6	159556030	159556031	+	3	FNDC1	NM_032532	1	nCGI	unpromoter	0	0	0	0	0	0	0	0	0	0	0	0	0	0	0	0	0	0	0
id_145	chr20	20816533	20816534	+	3			0.49	nCGI	unpromoter	0	0	0	0	0	0	0	0	0	0	0	0	0	0	0	0	0	0	0
id_146	chr22	39677498	39677499	+	6	RBX1	NM_014248	0.01	CGI	promoter	0	0.2512	0	0	0	0.9819	0	0	0	0	0	0.7738	0	0.292	0.4235	0	0	0	0
id_147	chr22	26717004	26717005	+	3			0.67	nCGI	unpromoter	0	0	0	0	0	0	0	0	0	0	0	0	0	0	0	0	0	0	0
id_148	chr22	49411587	49411588	+	3	ARSA	NM_000487	1	nCGI	unpromoter	0	0	0.7827	0	0	0	0	0	0	0	0.5451	0	0	0	0	0	0	0	0
id_149	chr20	41223902	41223903	+	3	PTPRT	NM_007050	1	nCGI	unpromoter	0	0	0	0	0	0	0	0	0	0	0	0	0	0	0	0	0	0	0
id_150	chr6	83014137	83014138	+	6	IBTK	NM_015525	0	CGI	promoter	0	0.8481	0	0	0	0.9957	0	0	0	0	0	0.9787	0.832	0	0.8811	0.0955	0.9419	0.9604	0.9477
id_151	chr22	21041700	21041701	+	3			0.03	nCGI	unpromoter	0.3953	0	0	0	0	0	0	0	0	0	0	0	0	0	0	0	0	0	0
id_152	chr22	48997931	48997932	+	3	SELO	NM_031454	1	CGI	unpromoter	0	0	0	0	0	0	0	0	0	0	0	0	0	0	0	0	0	0	0
id_153	chr22	37476814	37476815	+	3	UNC84B	NM_015374	0.17	nCGI	unpromoter	0	0	0.3982	0.9112	0	0	0	0	0	0	0.7781	0	0	0	0	0	0	0	0
id_154	chr6	101436016	101436017	+	6	ASCC3	NM_022091	0	CGI	promoter	0	0	0	0	0	0.8819	0	0	0	0	0	1	0.8751	0	0.9107	0.6432	0.8409	0.9726	0.9771
id_155	chr20	22536771	22536772	+	3			0	nCGI	unpromoter	0	0	0	0	0	0	0	0	0	0	0	0	0	0	0	0	0	0	0
id_156	chr22	28329325	28329326	+	8	NF2	NM_181825	0.21	nCGI	promoter	0	0	0	0	0	0	0	0	0	0	0	0.6296	0.1443	0	0.1736	0	0	0.0763	0
id_157	chr22	18683016	18683017	+	3	DGCR6L	NM_033257	1	nCGI	unpromoter	0	0	0.5264	0	0	0	0	0	0	0	0.3969	0	0	0	0	0	0	0	0
id_158	chr6	29876004	29876005	+	3			1	nCGI	unpromoter	0	0	0	0	0	0	0	0	0	0	0	0	0	0	0	0	0	0	0
id_159	chr20	21444663	21444664	+	7			0.36	CGI	unpromoter	0	0	0	0	0	0	0	0	0	0	0	0	0	0	0	0	0	0	0
id_160	chr6	28301065	28301066	+	8	ZNF193	NM_006299	0	nCGI	promoter	0	0.7392	0	0.0227	0.7857	0.978	0	0	0	0	0	0	0.4912	0	0.7151	0.8063	0	0.6954	0.5553
id_161	chr22	36099125	36099126	+	3	LRRC62	NM_052906	0.91	CGI	unpromoter	0	0	0	0	0	0	0	0	0	0	0	0	0	0	0	0	0	0	0
id_162	chr6	134252780	134252781	+	2	TCF21	NM_003206	0.07	CGI	promoter	0	0	0	0	0	0	0	0	0	0	0	0	0	0	0	0	0	0	0
id_163	chr6	134252777	134252778	+	2	TCF21	NM_003206	0.08	CGI	promoter	0	0	0	0	0	0	0	0	0	0	0	0	0	0	0	0	0	0	0
id_164	chr6	101435982	101435983	+	6	ASCC3	NM_022091	0	CGI	promoter	0	0	0	0	0	0.9155	0	0	0	0	0	0.7976	0.9191	0.0277	0.9462	0.6964	0.8791	0.9381	0.9409
id_165	chr6	108385377	108385378	+	7	SEC63	NM_007214	0.06	CGI	unpromoter	0	0.5459	0	0	0.3106	0.87	0	0	0	0	0	0.2772	0.6837	0.807	0.7325	0.2465	0.8059	0.519	0
id_166	chr6	108385375	108385376	+	7	SEC63	NM_007214	0.06	CGI	unpromoter	0	0.5496	0	0	0.3143	0.8683	0	0	0	0	0	0.297	0.6804	0.7992	0.729	0.2408	0.8026	0.5152	0
id_167	chr22	25267294	25267295	+	3	TPST2	NM_001008566	0.93	CGI	unpromoter	0	0	0.5625	0	0	0	0	0	0	0	0.8818	0	0	0	0	0	0	0	0
id_168	chr6	134252751	134252752	+	2	TCF21	NM_003206	0.1	CGI	promoter	0	0	0	0	0	0	0	0	0	0	0	0	0	0	0	0	0	0	0
id_169	chr22	17815227	17815228	+	6	LOC128977	NM_173793	0.01	CGI	promoter	0	0	0	0	0	0.9365	0	0	0	0	0	0.9077	0.9764	0	0	0	0.8379	0.0841	0
id_170	chr6	144512814	144512815	+	4	STX11	NM_003764	0.01	CGI	promoter	0	0	0	0	0	0.0803	0	0	0	0	0	0	0	0	0	0	0	0	0
id_171	chr22	37414740	37414741	+	3	JOSD1	NM_014876	0.91	nCGI	unpromoter	0	0	0	0	0	0	0	0	0	0	0	0	0	0	0	0	0	0	0
id_172	chr20	40155838	40155839	+	3	PTPRT	NM_007050	0.94	nCGI	unpromoter	0	0	0	0	0	0	0	0	0	0	0	0	0	0	0	0	0	0	0
id_173	chr22	48978715	48978716	+	3	TRABD	NM_025204	0.93	nCGI	unpromoter	0	0	0	0	0	0	0	0	0	0	0	0	0	0	0	0	0	0	0
id_174	chr22	39157395	39157396	+	3	MKL1	NM_020831	0.96	nCGI	unpromoter	0	0	0	0	0	0	0	0	0	0	0	0	0	0	0	0	0	0	0
id_175	chr22	48997925	48997926	+	3	SELO	NM_031454	1	CGI	unpromoter	0	0	0	0	0	0	0	0	0	0	0	0	0	0	0	0	0	0	0
id_176	chr22	22436004	22436005	+	5	C22orf15	NM_182520	0.57	CGI	promoter	0	0.5046	0	0.9843	0.5289	0.6333	0	0	0	0	0	0	0	0	0	0	0	0	0
id_177	chr20	19395274	19395275	+	3	SLC24A3	NM_020689	0.96	nCGI	unpromoter	0	0	0	0	0	0	0	0	0	0	0	0	0	0	0	0	0	0	0
id_178	chr22	17059737	17059738	+	3			0.55	nCGI	unpromoter	0	0	0	0	0	0	0	0	0	0	0	0	0	0	0	0	0	0	0
id_179	chr6	72187462	72187463	+	5			0.15	CGI	promoter	0	0	0	0	0	0.4814	0	0	0	0	0	0	0	0	0	0	0	0	0
id_180	chr22	48978559	48978560	+	3	TRABD	NM_025204	0.91	CGI	unpromoter	0	0	0	0	0	0	0	0	0	0	0	0	0	0	0	0	0	0	0
id_181	chr20	22536737	22536738	+	3			0.78	nCGI	unpromoter	0	0	0	0	0	0	0	0	0	0	0	0	0	0	0	0	0	0	0
id_182	chr22	38239929	38239930	+	3	SMCR7L	NM_019008	0.97	nCGI	unpromoter	0	0	0	0	0	0	0	0	0	0	0.1882	0	0	0	0	0	0	0	0
id_183	chr22	22435985	22435986	+	5	C22orf15	NM_182520	0.14	CGI	promoter	0	0.5341	0	0.9992	0.4882	0.6609	0	0	0	0	0	0	0	0	0	0	0	0	0
id_184	chr22	38239918	38239919	+	3	SMCR7L	NM_019008	0.99	nCGI	unpromoter	0	0	0	0	0	0	0	0	0	0	0.1767	0	0	0	0	0	0	0	0
id_185	chr22	20069421	20069422	+	7			0.07	CGI	unpromoter	0	0	0	0	0	0	0	0	0	0	0	0	0	0	0	0	0	0	0
id_186	chr22	35678387	35678388	+	3			0.72	nCGI	unpromoter	0	0	0	0	0	0	0	0	0	0	0	0	0	0	0	0	0	0	0
id_187	chr6	37774402	37774403	+	6	MDGA1	NM_153487	0	CGI	promoter	0	0	0	0	0	0.5022	0	0	0	0	0	0	0	0	0	0	0	0	0
id_188	chr22	48997920	48997921	+	3	SELO	NM_031454	0.94	CGI	unpromoter	0	0	0	0	0	0	0	0	0	0	0	0	0	0	0	0	0	0	0
id_189	chr22	40270391	40270392	+	4	POLR3H	NM_138338	0.16	CGI	promoter	0	0	0	0	0	0.8196	0	0	0	0	0.187	0.3463	0.5673	0	0	0	0	0	0.5445
id_190	chr22	48978563	48978564	+	3	TRABD	NM_025204	0.9	CGI	unpromoter	0	0	0	0	0	0	0	0	0	0	0	0	0	0	0	0	0	0	0
id_191	chr22	40027700	40027701	+	5	ZC3H7B	NM_017590	0.45	CGI	promoter	0	0	0	0	0	0.703	0	0	0	0	0	0	0	0	0	0	0.4428	0	0
id_192	chr6	107543942	107543943	+	7			0.02	CGI	unpromoter	0	0	0	0	0.3314	0.9398	0	0	0	0	0	0	0	0	0	0	0	0	0
id_193	chr6	47553236	47553237	+	5	CD2AP	NM_012120	0	CGI	promoter	0	0.6963	0	0	0.6599	0.4505	0	0	0	0	0	0	0.37	0.2467	0	0	0.5324	0.3777	0
id_194	chr22	49411543	49411544	+	3	ARSA	NM_000487	1	CGI	unpromoter	0	0	0.7137	0	0	0	0	0	0	0	0.5107	0	0	0	0	0	0	0	0
id_195	chr20	37939538	37939539	+	3			0.62	nCGI	unpromoter	0	0	0	0	0	0	0	0	0	0	0	0	0	0	0	0	0	0	0
id_196	chr6	37774346	37774347	+	6	MDGA1	NM_153487	0.24	CGI	promoter	0	0	0	0	0	0.5316	0	0	0	0	0	0	0	0	0	0	0	0	0
id_197	chr22	35582583	35582584	+	7			0.12	CGI	unpromoter	0.7161	0	0	0	0	0	0	0	0	0	0	0.3184	0	0	0	0	0	0.0195	0
id_198	chr20	7425349	7425350	+	3			0	nCGI	unpromoter	0	0	0	0	0	0	0	0	0	0	0	0	0	0	0	0	0	0	0
id_199	chr20	37612120	37612121	+	3			1	nCGI	unpromoter	0	0	0	0	0	0	0	0	0	0	0	0	0	0	0	0	0	0	0
id_200	chr22	44888680	44888681	+	3			1	nCGI	unpromoter	0	0	0	0	0	0	0	0	0	0	0	0	0	0	0	0	0	0	0
id_201	chr22	40071980	40071981	+	3	ZC3H7B	NM_017590	1	nCGI	unpromoter	0	0	0	0	0	0	0	0	0	0	0	0	0	0	0	0	0	0	0
id_202	chr6	150253526	150253527	+	3	RAET1E	NM_139165	0.5	nCGI	unpromoter	0	0	0	0	0	0	0	0	0	0	0	0	0	0	0	0	0	0	0
id_203	chr22	40270325	40270326	+	9	POLR3H	NM_138338	0	CGI	promoter	0	0.1223	0	0	0	0.9068	0	0	0	0	0.6619	0.9177	0.6951	0	0	0.2731	0.152	0.1331	0.7125
id_204	chr22	35582540	35582541	+	7			0.03	CGI	unpromoter	0.8757	0	0	0	0	0	0	0	0	0	0	0.7463	0	0	0	0	0	0	0
id_205	chr22	35582538	35582539	+	7			0	CGI	unpromoter	0.8831	0	0	0	0	0	0	0	0	0	0	0.7662	0	0	0	0	0	0	0
id_206	chr22	37442000	37442001	+	3	GTPBP1	NM_004286	0.9	nCGI	unpromoter	0	0	0	0	0	0	0	0	0	0	0	0	0	0	0	0	0	0	0
id_207	chr22	36530717	36530718	+	5	H1F0	NM_005318	0.19	CGI	promoter	0	0	0	0	0	0.2379	0	0	0	0	0	0	0.4752	0	0	0	0	0	0
id_208	chr22	20069392	20069393	+	7			0	CGI	unpromoter	0	0	0	0	0	0	0	0	0	0	0	0	0	0	0	0	0	0	0
id_209	chr22	21492413	21492414	+	3			0.17	nCGI	unpromoter	0	0	0	0	0.047	0.9311	0	0	0	0	0	0	0	0.603	0	0	0.5066	0	0
id_210	chr6	30565318	30565319	+	8	HLA-E	NM_005516	0	nCGI	promoter	0	0	0	0	0	0	0	0	0	0	0	0.4848	0.7993	0	0	0	0.3782	0	0
id_211	chr6	134252718	134252719	+	2	TCF21	NM_003206	0.14	CGI	promoter	0	0	0	0	0	0	0	0	0	0	0	0	0	0	0	0	0	0	0
id_212	chr22	35933520	35933521	+	3	SSTR3	NM_001051	0.96	nCGI	unpromoter	0	0	0	0.4301	0	0	0	0	0	0	0	0	0	0	0	0	0	0	0
id_213	chr22	40806580	40806581	+	3	C22orf32	NM_033318	0.02	nCGI	unpromoter	0	0.2547	0	0	0.2824	0.1954	0	0	0	0	0	0	0.3807	0.273	0.018	0.1117	0.0869	0.0438	0.0518
id_214	chr20	37257721	37257722	+	3			0.08	nCGI	unpromoter	0	0	0	0	0	0	0	0	0	0	0	0	0	0	0	0	0	0	0
id_215	chr22	25267231	25267232	+	3	TPST2	NM_001008566	0.82	CGI	unpromoter	0	0	0.7083	0	0	0	0	0	0	0	0.9882	0	0	0	0	0	0	0	0
id_216	chr6	134252806	134252807	+		TCF21	NM_003206	0	CGI	promoter	0	0	0	0	0	0	0	0	0	0	0	0	0	0	0	0	0	0	0
id_217	chr22	38426130	38426131	+	3			0.99	nCGI	unpromoter	0	0	0	0	0	0	0	0	0	0	0	0	0	0	0	0	0	0	0
id_218	chr22	40174531	40174532	+	3			0	nCGI	unpromoter	0	0	0	0	0	0.2039	0	0	0	0	0	0	0.016	0	0	0	0	0.2517	0
id_219	chr6	89848493	89848494	+	7	PNRC1	NM_006813	0.03	CGI	unpromoter	0	0	0	0	0	0	0	0	0	0	0	0.1386	0	0	0.9635	0.5425	0.7288	0.8	0
id_220	chr20	37612094	37612095	+	3			1	nCGI	unpromoter	0	0	0	0	0	0	0	0	0	0	0	0	0	0	0	0	0	0	0
id_221	chr6	101019092	101019093	+	2	SIM1	NM_005068	0.27	CGI	promoter	0	0	0	0	0	0	0	0	0	0	0	0	0	0	0	0	0	0	0
id_222	chr22	44888665	44888666	+	3			0.84	nCGI	unpromoter	0	0	0	0	0	0	0	0	0	0	0	0	0	0	0	0	0	0	0
id_223	chr22	14572907	14572908	+	2			0.68	CGI	promoter	0	0	0	0	0	0	0	0	0	0	0	0	0	0	0	0	0	0	0
id_224	chr22	22703250	22703251	+	3			0.14	nCGI	unpromoter	0	0.2036	0	0	0	0.8412	0	0	0	0	0	0.5837	0.4927	0	0.0275	0	0	0	0
id_225	chr20	37227440	37227441	+	3			0.85	nCGI	unpromoter	0	0	0	0	0	0	0	0	0	0	0	0	0	0	0	0	0	0	0
id_226	chr6	36749762	36749763	+	3			0.65	nCGI	unpromoter	0	0	0	0	0	0	0	0	0	0	0	0	0	0	0	0	0	0	0
id_227	chr22	38426113	38426114	+	3			0.98	nCGI	unpromoter	0	0	0	0	0	0	0	0	0	0	0	0	0	0	0	0	0	0	0
id_228	chr6	134252638	134252639	+	2	TCF21	NM_003206	0.04	CGI	promoter	0	0	0	0	0	0	0	0	0	0	0	0	0	0	0	0	0	0	0
id_229	chr6	23285268	23285269	+	3			0.86	nCGI	unpromoter	0	0	0	0	0	0	0	0	0	0	0	0	0	0	0	0	0	0	0
id_230	chr22	25267151	25267152	+	3	TPST2	NM_001008566	0.94	nCGI	unpromoter	0	0	0.8935	0	0	0	0	0	0	0	0.8767	0	0	0	0	0	0	0	0
id_231	chr20	38767893	38767894	+	3			1	nCGI	unpromoter	0	0	0	0	0	0	0	0	0	0	0	0	0	0	0	0	0	0	0
id_232	chr22	38035695	38035696	+	3			0.79	nCGI	unpromoter	0	0	0	0	0	0	0	0	0	0	0	0	0	0	0	0	0	0	0
id_233	chr22	41837150	41837151	+	7	BIK	NM_001197	0	CGI	unpromoter	0	0.7089	0	0	0	0.7519	0	0	0	0	0	0	0	0	0	0.6752	0.5741	0.8477	0
id_234	chr6	107543899	107543900	+	7			0	CGI	unpromoter	0	0	0	0	0.2318	0.9916	0	0	0	0	0	0	0	0	0	0	0	0	0
id_235	chr22	26716658	26716659	+	3			0.82	CGI	unpromoter	0	0	0	0	0	0	0	0	0	0	0	0	0	0	0	0	0	0	0
id_236	chr22	37441961	37441962	+	3	GTPBP1	NM_004286	0.94	nCGI	unpromoter	0	0	0	0	0	0	0	0	0	0	0	0	0	0	0	0	0	0	0
id_237	chr22	48997806	48997807	+	3	SELO	NM_031454	0.87	CGI	unpromoter	0	0	0	0	0	0	0	0	0	0	0	0	0	0	0	0	0	0	0
id_238	chr22	39157391	39157392	+	3	MKL1	NM_020831	1	nCGI	unpromoter	0	0	0	0	0	0	0	0	0	0	0	0	0	0	0	0	0	0	0
id_239	chr20	40898938	40898939	+	3	PTPRT	NM_007050	0.8	nCGI	unpromoter	0	0	0	0	0	0	0	0	0	0	0	0	0	0	0	0	0	0	0
id_240	chr6	37774306	37774307	+	5	MDGA1	NM_153487	0.18	CGI	promoter	0	0	0	0	0	0.5525	0	0	0	0	0	0	0	0	0	0	0	0	0
id_241	chr22	31528413	31528414	+	3	TIMP3	NM_000362	0.02	nCGI	unpromoter	0	0	0	0	0	0	0	0	0	0	0	0	0	0	0	0	0	0	0
id_242	chr20	38344861	38344862	+	3			0.39	nCGI	unpromoter	0	0	0	0	0	0	0	0	0	0	0	0	0	0	0	0	0	0	0
id_243	chr22	46921526	46921527	+	3			0.43	nCGI	unpromoter	0	0	0	0	0	0	0	0	0	0	0	0	0	0	0	0	0	0	0
id_244	chr22	40270281	40270282	+	6	POLR3H	NM_138338	0.06	CGI	promoter	0	0.2475	0	0	0	0.965	0	0	0	0	0.9784	0.7013	0.7803	0	0	0.458	0.2693	0.2795	0.8244
id_245	chr6	15353138	15353139	+	7			0.01	CGI	unpromoter	0.3475	0.914	0	0	0	0	0	0	0	0	0	0	0	0	0.5072	0	0	0.6125	0
id_246	chr22	40071998	40071999	+	3	ZC3H7B	NM_017590	1	CGI	unpromoter	0	0	0	0	0	0	0	0	0	0	0	0	0	0	0	0	0	0	0
id_247	chr22	22714356	22714357	+	5	GSTT1	NM_000853	0.05	CGI	promoter	0	0.9208	0	0	0.9462	0.9492	0	0	0	0	0	0	0	0	0	0.7545	0.0188	0.9166	0.8051
id_248	chr22	40270273	40270274	+	6	POLR3H	NM_138338	0.04	CGI	promoter	0	0.2703	0	0	0	0.9755	0	0	0	0	0.964	0.632	0.7957	0	0	0.4916	0.2907	0.3062	0.8448
id_249	chr6	32920190	32920191	+	8	PSMB8	NM_004159	0	nCGI	promoter	0.1943	0	0	0	0	0	0	0	0	0	0	0.5872	0.8791	0.8017	0.7734	0.9948	0.973	0.7944	0.8371
id_250	chr20	2801590	2801591	+	5	PTPRA	NM_002836	0.07	CGI	promoter	0.1895	0.8012	0	0	0.8249	0.5977	0	0	0	0	0	0	0.4185	0	0	0	0.3992	0.5362	0.9577
id_251	chr22	46921609	46921610	+	3			0.85	nCGI	unpromoter	0	0	0	0	0	0	0	0	0	0	0	0	0	0	0	0	0	0	0
id_252	chr20	37257779	37257780	+	3			0.99	nCGI	unpromoter	0	0	0	0	0	0	0	0	0	0	0	0	0	0	0	0	0	0	0
id_253	chr22	40027578	40027579	+	9	ZC3H7B	NM_017590	0	CGI	promoter	0.2545	0	0	0	0	0.6014	0	0	0	0	0	0.8877	0	0	0	0	0.0753	0	0
id_254	chr6	108592782	108592783	+	7			0	CGI	unpromoter	0	0	0	0	0	0	0	0	0	0	0	0	0	0	0	0	0	0	0
id_255	chr20	21483194	21483195	+	3			0.98	nCGI	unpromoter	0	0	0	0	0	0	0	0	0	0	0	0	0	0	0	0	0	0	0
id_256	chr22	23150437	23150438	+	7			0	CGI	unpromoter	0	0	0	0	0	0	0	0	0	0	0	0	0	0	0	0	0	0	0
id_257	chr6	29799118	29799119	+	9	HLA-F	NM_018950	0	CGI	promoter	0	0.4772	0	0	0	0.3664	0	0	0	0	0	0.4553	0.8258	0	0.9925	0	0.9646	0.8662	0
id_258	chr22	36858914	36858915	+	3	PLA2G6	NM_001004426	0.98	CGI	unpromoter	0	0	0	0	0	0	0	0	0	0	0	0	0	0	0	0	0	0	0
id_259	chr22	19500160	19500161	+	3	PIK4CA	NM_058004	0.38	nCGI	unpromoter	0	0	0	0	0	0	0	0	0	0	0	0	0	0	0	0	0	0	0
id_260	chr22	44888700	44888701	+	3			0.59	nCGI	unpromoter	0	0	0	0	0	0	0	0	0	0	0	0	0	0	0	0	0	0	0
id_261	chr20	30944688	30944689	+	3			0.57	nCGI	unpromoter	0	0	0	0	0	0	0	0	0	0	0	0	0	0	0	0	0	0	0
id_262	chr22	40027539	40027540	+	9	ZC3H7B	NM_017590	0.28	CGI	promoter	0.6091	0	0	0	0	0.5689	0	0	0	0	0	0.6952	0	0	0	0	0	0	0
id_263	chr22	23312283	23312284	+	3	C22orf36	NM_207644	0.75	nCGI	unpromoter	0	0	0	0	0	0	0	0	0	0	0.675	0	0	0	0	0	0	0	0
id_264	chr22	29852913	29852914	+	1	PIB5PA	NM_001002837	0.66	nCGI	promoter	0	0	0	0	0	0	0	0	0	0	0	0	0	0	0	0	0	0	0
id_265	chr6	29450500	29450501	+	3	OR12D3	NM_030959	0.62	nCGI	unpromoter	0	0	0	0	0	0	0	0	0	0	0	0	0	0	0	0	0	0	0
id_266	chr22	48665818	48665819	+	3	ZBED4	NM_014838	0.82	CGI	unpromoter	0	0	0.6303	0	0	0	0	0	0	0	0.4192	0	0	0	0	0	0	0	0
id_267	chr22	37673145	37673146	+	3			0.62	nCGI	unpromoter	0	0	0	0	0	0	0	0	0	0	0	0	0	0	0	0	0	0	0
id_268	chr20	20381259	20381260	+	3	C20orf74	NM_020343	0.11	nCGI	unpromoter	0	0.9593	0	0.483	0.9091	0.9221	0	0	0	0	0	0	0	0	0.888	0	0	0.9827	0.3783
id_269	chr22	22459842	22459843	+	3	SMARCB1	NM_001007468	0.1	nCGI	unpromoter	0	0.5878	0	0	0.419	0.5834	0	0	0	0	0	0	0.2257	0	0.2694	0	0.4973	0.4688	0
id_270	chr22	28329137	28329138	+	5	NF2	NM_181825	0	CGI	promoter	0	0.9028	0	0	0	0	0	0	0	0	0	0.1323	0.623	0.8982	0.8535	0.9343	0.9315	0.7939	0
id_271	chr22	23150399	23150400	+	7			0	CGI	unpromoter	0	0	0	0	0	0	0	0	0	0	0	0	0	0	0	0	0	0	0
id_272	chr6	46811469	46811470	+	2	PLA2G7	NM_005084	0.34	CGI	promoter	0	0	0	0	0	0	0	0	0	0	0	0	0	0	0	0	0	0	0
id_273	chr22	40806473	40806474	+	3	C22orf32	NM_033318	0.02	nCGI	unpromoter	0	0.6231	0	0	0.5596	0.3021	0	0	0	0	0	0	0.4401	0.6127	0.0919	0.2234	0.199	0.1456	0.2829
id_274	chr22	23269995	23269996	+	3	C22orf13	NM_031444	0.78	nCGI	unpromoter	0	0	0.7672	0	0	0	0	0	0	0	0	0	0	0	0	0	0	0	0
id_275	chr22	36391751	36391752	+	3	PDXP	NM_020315	1	CGI	unpromoter	0	0	0.5276	0	0	0	0	0	0	0	0.9598	0	0	0	0	0	0	0	0
id_276	chr22	22703208	22703209	+	7			0	CGI	unpromoter	0	0.2643	0	0	0	0.888	0	0	0	0	0	0.7847	0.5646	0	0.1099	0	0	0	0
id_277	chr22	21492292	21492293	+	3			0.74	nCGI	unpromoter	0	0	0	0	0	0.9672	0	0	0	0	0	0	0	0.3645	0	0	0.2401	0	0
id_278	chr22	29886319	29886320	+	8	RNF185	NM_152267	0.01	nCGI	promoter	0	0.3797	0	0	0.2779	0.8761	0	0	0	0	0	0	0.9855	0	0	0.0069	0.7581	0.9687	0
id_279	chr6	134252804	134252805	+	2	TCF21	NM_003206	0.01	CGI	promoter	0	0	0	0	0	0	0	0	0	0	0	0	0	0	0	0	0	0	0
id_280	chr20	21444450	21444451	+	3			0.54	CGI	unpromoter	0	0	0	0	0	0	0	0	0	0	0	0	0	0	0	0	0	0	0
id_281	chr20	19595570	19595571	+	3	SLC24A3	NM_020689	1	nCGI	unpromoter	0	0	0	0	0	0	0	0	0	0	0	0	0	0	0	0	0	0	0
id_282	chr20	19395251	19395252	+	3	SLC24A3	NM_020689	0.96	nCGI	unpromoter	0	0	0	0	0	0	0	0	0	0	0	0	0	0	0	0	0	0	0
id_283	chr6	10529697	10529698	+	7			0.1	CGI	unpromoter	0	0	0	0	0	0	0	0	0	0	0	0	0	0	0	0	0	0	0
id_284	chr20	21464015	21464016	+	3			0.9	nCGI	unpromoter	0	0	0	0	0	0	0	0	0	0	0	0	0	0	0	0	0	0	0
id_285	chr22	14572821	14572822	+	2			0.84	CGI	promoter	0	0	0	0	0	0	0	0	0	0	0	0	0	0	0	0	0	0	0
id_286	chr22	35940887	35940888	+	3			0.86	nCGI	unpromoter	0	0	0	0	0	0	0	0	0	0	0	0	0	0	0	0	0	0	0
id_287	chr22	23150397	23150398	+	7			0	CGI	unpromoter	0	0	0	0	0	0	0	0	0	0	0	0	0	0	0	0	0	0	0
id_288	chr22	48997822	48997823	+	3	SELO	NM_031454	0.89	CGI	unpromoter	0	0	0	0	0	0	0	0	0	0	0	0	0	0	0	0	0	0	0
id_289	chr22	39157382	39157383	+	3	MKL1	NM_020831	1	nCGI	unpromoter	0	0	0	0	0	0	0	0	0	0	0	0	0	0	0	0	0	0	0
id_290	chr6	15353084	15353085	+	7			0.08	CGI	unpromoter	0	0.9727	0	0	0	0	0	0	0	0	0	0	0	0	0.6262	0	0	0.5489	0
id_291	chr22	46916811	46916812	+	3	LOC388915	NM_001010902	0.86	nCGI	unpromoter	0	0	0	0	0	0	0	0	0	0	0	0	0	0	0	0	0	0	0
id_292	chr20	33300172	33300173	+	3	MMP24	NM_006690	0.96	nCGI	unpromoter	0	0	0	0	0	0	0	0	0	0	0	0	0	0	0	0	0	0	0
id_293	chr22	34384950	34384951	+	3	APOL6	NM_030641	1	nCGI	unpromoter	0	0	0	0.2193	0	0	0	0	0	0	0	0	0	0	0	0	0	0	0
id_294	chr20	40155851	40155852	+	3	PTPRT	NM_007050	0.82	nCGI	unpromoter	0	0	0	0	0	0	0	0	0	0	0	0	0	0	0	0	0	0	0
id_295	chr22	27168630	27168631	+	3			0.08	nCGI	unpromoter	0	0.9384	0	0	0.5014	0.8262	0	0	0	0	0	0	0	0	0	0	0	0	0
id_296	chr22	38035633	38035634	+	3			0.69	nCGI	unpromoter	0	0	0	0	0	0	0	0	0	0	0	0	0	0	0	0	0	0	0
id_297	chr22	40270199	40270200	+	6	POLR3H	NM_138338	0.02	CGI	promoter	0	0.4808	0	0	0	0.9266	0	0	0	0	0.4317	0	0.939	0	0	0.8025	0.488	0.5524	0.9669
id_298	chr22	36859021	36859022	+	3	PLA2G6	NM_001004426	1	CGI	unpromoter	0	0	0	0	0	0	0	0	0	0	0	0	0	0	0	0	0	0	0
id_299	chr22	26716680	26716681	+	3			0.91	CGI	unpromoter	0	0	0	0	0	0	0	0	0	0	0	0	0	0	0	0	0	0	0
id_300	chr22	38035596	38035597	+	3			0.63	nCGI	unpromoter	0	0	0	0	0	0	0	0	0	0	0	0	0	0	0	0	0	0	0
id_301	chr22	40270191	40270192	+	6	POLR3H	NM_138338	0.08	CGI	promoter	0	0.5036	0	0	0	0.9161	0	0	0	0	0.3741	0	0.9545	0	0	0.8361	0.5093	0.579	0.9466
id_302	chr6	15353043	15353044	+	7			0.12	CGI	unpromoter	0	0.8868	0	0	0	0	0	0	0	0	0	0	0	0	0.7166	0	0	0.5006	0
id_303	chr20	20383951	20383952	+	3	C20orf74	NM_020343	1	nCGI	unpromoter	0	0	0	0	0	0	0	0	0	0	0	0	0	0	0	0	0	0	0
id_304	chr20	7425214	7425215	+	3			0.8	nCGI	unpromoter	0	0	0	0	0	0	0	0	0	0	0	0	0	0	0	0	0	0	0
id_305	chr22	40270185	40270186	+	6	POLR3H	NM_138338	0.17	CGI	promoter	0	0.5206	0	0	0	0.9081	0	0	0	0	0.3309	0	0.9661	0	0	0.8613	0.5253	0.599	0.9313
id_306	chr6	49539063	49539064	+	8	CENPQ	NM_018132	0.01	nCGI	promoter	0	0.9629	0	0	0.1669	0.7591	0	0	0	0	0	0.4317	0.6014	0	0.6726	0.5912	0.6083	0.7945	0.8034
id_307	chr20	20423120	20423121	+	3	C20orf74	NM_020343	1	nCGI	unpromoter	0	0	0	0	0	0	0	0	0	0	0	0	0	0	0	0	0	0	0
id_308	chr22	40270180	40270181	+	6	POLR3H	NM_138338	0.15	CGI	promoter	0	0.5349	0	0	0	0.9015	0	0	0	0	0.295	0	0.9758	0	0	0.8824	0.5387	0.6156	0.9186
id_309	chr22	44888628	44888629	+	3			1	nCGI	unpromoter	0	0	0	0	0	0	0	0	0	0	0	0	0	0	0	0	0	0	0
id_310	chr22	22567496	22567497	+	3	MIF	NM_002415	0.25	nCGI	unpromoter	0	0	0	0.0533	0	0.4926	0	0.0379	0	0	0.635	0	0	0	0	0	0	0	0
id_311	chr20	21449633	21449634	+	3			0.04	nCGI	unpromoter	0	0	0	0	0	0	0	0	0	0	0	0	0	0	0	0	0	0	0
id_312	chr6	90586454	90586455	+	5	MDN1	NM_014611	0.51	CGI	promoter	0	0.8517	0	0	0	0.7264	0	0	0	0	0	0.3082	0.9275	0	0.4079	0.8118	0.4944	0.9719	0
id_313	chr22	45126738	45126739	+	3	TRMU	NM_018006	0.99	nCGI	unpromoter	0	0	0	0	0	0	0.306	0	0	0	0	0	0	0	0	0	0	0	0
id_314	chr22	38664625	38664626	+	3	GRAP2	NM_004810	0.79	nCGI	unpromoter	0	0	0	0	0	0	0	0	0	0	0	0	0	0	0	0	0	0	0
id_315	chr22	37441955	37441956	+	3	GTPBP1	NM_004286	0.98	nCGI	unpromoter	0	0	0	0	0	0	0	0	0	0	0	0	0	0	0	0	0	0	0
id_316	chr6	32920075	32920076	+	9	PSMB8	NM_004159	0.02	CGI	promoter	0	0	0	0	0	0	0	0	0	0	0	0.4874	0.7916	0.8793	0.6895	0.8867	0.9253	0.8986	0.5636
id_317	chr6	136912768	136912769	+	7	MAP7	NM_003980	0	CGI	unpromoter	0	0	0	0	0	0.5639	0	0	0	0	0	0	0	0	0	0	0	0	0
id_318	chr6	126349582	126349583	+	7	C6orf75	NM_001031712	0.01	CGI	unpromoter	0	0.8347	0	0	0.4807	0.955	0	0	0	0	0	0.0797	0.7607	0.5825	0.9721	0.6329	0.738	0.8125	0.7159
id_319	chr22	37441923	37441924	+	3	GTPBP1	NM_004286	0.91	nCGI	unpromoter	0	0	0	0	0	0	0	0	0	0	0	0	0	0	0	0	0	0	0
id_320	chr22	22567484	22567485	+	3	MIF	NM_002415	0.1	nCGI	unpromoter	0	0	0	0.032	0	0.502	0	0.0126	0	0	0.6219	0	0	0	0	0	0	0	0
id_321	chr22	22567478	22567479	+	3	MIF	NM_002415	0.11	nCGI	unpromoter	0	0	0	0.0213	0	0.5066	0	0	0	0	0.6153	0	0	0	0	0	0	0	0
id_322	chr6	126349580	126349581	+	7	C6orf75	NM_001031712	0	CGI	unpromoter	0	0.8369	0	0	0.4764	0.9573	0	0	0	0	0	0.0873	0.7634	0.5871	0.9754	0.6371	0.7406	0.8154	0.7185
id_323	chr22	33881096	33881097	+	3			0.06	nCGI	unpromoter	0.9556	0	0	0	0	0	0	0	0	0	0	0	0	0	0	0	0	0	0
id_324	chr22	22567472	22567473	+	3	MIF	NM_002415	0.1	nCGI	unpromoter	0	0	0	0.0107	0	0.5113	0	0	0	0	0.6087	0	0	0	0	0	0	0	0
id_325	chr22	28067726	28067727	+	3	AP1B1	NM_001127	0.86	nCGI	unpromoter	0	0	0	0	0	0	0	0	0	0	0	0	0	0	0	0	0	0	0
id_326	chr20	8216216	8216217	+	3	PLCB1	NM_182734	0.85	nCGI	unpromoter	0	0	0	0	0	0	0	0	0	0	0	0	0	0	0	0	0	0	0
id_327	chr20	40155815	40155816	+	3	PTPRT	NM_007050	0.57	nCGI	unpromoter	0	0	0	0	0	0	0	0	0	0	0	0	0	0	0	0	0	0	0
id_328	chr6	137407815	137407816	+	5	IL20RA	NM_014432	0.22	CGI	promoter	0	0	0	0	0	0.3777	0	0	0	0	0	0	0	0	0	0	0	0	0
id_329	chr22	36669896	36669897	+	3	C22orf23	NM_032561	0.94	nCGI	unpromoter	0	0	0	0	0	0	0	0	0	0	0	0	0	0	0	0	0	0	0
id_330	chr22	42723393	42723394	+	3	SAMM50	NM_015380	0.07	nCGI	unpromoter	0	0	0	0.1103	0.9756	0.8111	0	0	0	0	0	0.7206	0	0	0	0.0978	0.933	0.9445	0.746
id_331	chr22	46916752	46916753	+	3	LOC388915	NM_001010902	0.86	nCGI	unpromoter	0	0	0	0	0	0	0	0	0	0	0	0	0	0	0	0	0	0	0
id_332	chr22	35678456	35678457	+	3			0.46	nCGI	unpromoter	0	0	0	0	0	0	0	0	0	0	0	0	0	0	0	0	0	0	0
id_333	chr20	39378600	39378601	+	3			0.62	nCGI	unpromoter	0	0	0	0.3229	0	0	0	0	0	0	0	0	0	0	0	0	0	0	0
id_334	chr6	107886826	107886827	+	3	PDSS2	NM_020381	0	nCGI	unpromoter	0	0.7422	0	0.8968	0.6534	0.4714	0	0.096	0	0	0	0	0.1364	0	0	0.5592	0	0.315	0.8947
id_335	chr22	37802838	37802839	+	1	APOBEC3G	NM_021822	0.04	nCGI	promoter	0	0	0	0	0	0	0	0	0	0	0	0	0	0	0	0	0	0	0
id_336	chr20	38906590	38906591	+	3			0.49	nCGI	unpromoter	0	0	0	0	0	0	0	0	0	0	0	0	0	0	0	0	0	0	0
id_337	chr22	22599033	22599034	+	3			0.98	nCGI	unpromoter	0	0	0	0	0	0	0	0	0	0	0	0	0	0	0	0	0	0	0
id_338	chr6	34542109	34542110	+	3	PACSIN1	NM_020804	0.42	CGI	unpromoter	0	0	0	0	0	0	0	0	0	0	0	0	0	0	0	0	0	0	0
id_339	chr22	31528066	31528067	+	3	TIMP3	NM_000362	0.62	CGI	unpromoter	0	0	0	0	0	0	0	0	0	0	0	0	0	0	0	0	0	0	0
id_340	chr22	36391677	36391678	+	3	PDXP	NM_020315	0.98	CGI	unpromoter	0	0	0.6876	0	0	0	0	0	0	0	0.9038	0	0	0	0	0	0	0	0
id_341	chr20	38767948	38767949	+	3			0.83	nCGI	unpromoter	0	0	0	0	0	0	0	0	0	0	0	0	0	0	0	0	0	0	0
id_342	chr22	21492200	21492201	+	3			0.39	nCGI	unpromoter	0	0	0	0	0	0.8899	0	0	0	0	0	0	0	0.1833	0	0	0.0374	0	0
id_343	chr6	34542070	34542071	+	2	PACSIN1	NM_020804	0.48	CGI	promoter	0	0	0	0	0	0	0	0	0	0	0	0	0	0	0	0	0	0	0
id_344	chr6	135544668	135544669	+	7	MYB	NM_005375	0	CGI	unpromoter	0	0	0	0	0.2574	0.7238	0	0	0	0	0	0	0	0	0	0	0	0	0
id_345	chr6	159556002	159556003	+	3	FNDC1	NM_032532	0.76	nCGI	unpromoter	0	0	0	0	0	0	0	0	0	0	0	0	0	0	0	0	0	0	0
id_346	chr22	23269901	23269902	+	3	C22orf13	NM_031444	1	nCGI	unpromoter	0	0	0.874	0	0	0	0	0	0	0	0	0	0	0	0	0	0	0	0
id_347	chr6	74076566	74076567	+	9			0	CGI	promoter	0	0.7172	0	0.0351	0.6333	0.7752	0	0	0	0	0	0.9231	0.5322	0.1965	0.6486	0.9967	0.856	0.7215	0.7093
id_348	chr22	27932083	27932084	+	6	EMID1	NM_133455	0	CGI	promoter	0	0	0	0	0	0.639	0	0	0	0	0	0	0	0	0	0	0	0	0
id_349	chr6	135544648	135544649	+	3	MYB	NM_005375	0.03	nCGI	unpromoter	0	0	0	0	0.243	0.7139	0	0	0	0	0	0	0	0	0	0	0	0	0
id_350	chr6	74076546	74076547	+	9			0	CGI	promoter	0	0.7416	0	0.0936	0.659	0.7975	0	0	0	0	0	0.9231	0.5619	0.2751	0.6757	0.9367	0.8893	0.7502	0.738
id_351	chr6	89848319	89848320	+	9	PNRC1	NM_006813	0.02	CGI	promoter	0	0	0	0	0	0	0	0	0	0	0	0.3073	0	0	0.4747	0	0.4419	0.2806	0
id_352	chr20	20383911	20383912	+	3	C20orf74	NM_020343	0.89	nCGI	unpromoter	0	0	0	0	0	0	0	0	0	0	0	0	0	0	0	0	0	0	0
id_353	chr6	142496798	142496799	+	3			0.95	nCGI	unpromoter	0	0	0	0	0	0	0	0	0	0	0	0	0	0	0	0	0	0	0
id_354	chr22	36391616	36391617	+	3	PDXP	NM_020315	1	CGI	unpromoter	0	0	0.8195	0	0	0	0	0	0	0	0.8576	0	0	0	0	0	0	0	0
id_355	chr22	36549649	36549650	+	3	GALR3	NM_003614	0.93	nCGI	unpromoter	0	0	0	0	0	0	0	0	0	0	0.6323	0	0	0	0	0	0	0	0
id_356	chr22	22703076	22703077	+	7			0.1	CGI	unpromoter	0	0.4549	0	0	0	0.9649	0	0	0	0	0	0.5837	0.7904	0	0.369	0	0	0	0.0887
id_357	chr22	21492160	21492161	+	3			0.35	nCGI	unpromoter	0	0	0	0	0	0.8563	0	0	0	0	0	0	0	0.1044	0	0	0	0	0
id_358	chr20	20381114	20381115	+	3	C20orf74	NM_020343	0.56	nCGI	unpromoter	0	0.6477	0	0.2817	0.5325	0.6531	0	0	0	0	0	0	0	0	0.7253	0	0	0.5606	0.1367
id_359	chr22	25266996	25266997	+	3	TPST2	NM_001008566	1	nCGI	unpromoter	0	0	0.7477	0	0	0	0	0	0	0	0.6149	0	0	0	0	0	0	0	0
id_360	chr22	22703071	22703072	+	7			0.1	CGI	unpromoter	0	0.4621	0	0	0	0.9593	0	0	0	0	0	0.5598	0.799	0	0.3788	0	0	0	0.1014
id_361	chr22	48997884	48997885	+	3	SELO	NM_031454	1	CGI	unpromoter	0	0	0	0	0	0	0	0	0	0	0	0	0	0	0	0	0	0	0
id_362	chr22	29886163	29886164	+	9	RNF185	NM_152267	0	CGI	promoter	0	0	0	0	0	0.7296	0	0	0	0	0	0.8511	0.7481	0	0	0	0.4923	0.76	0
id_363	chr22	27526669	27526670	+	9	XBP1	NM_005080	0.04	CGI	promoter	0	0.3946	0	0	0	0.5016	0	0	0	0	0	0.6885	0.5652	0.1087	0.6077	0.5733	0.6519	0.678	0.5578
id_364	chr22	22714240	22714241	+	8	GSTT1	NM_000853	0.01	nCGI	promoter	0	0.8795	0	0	0.8557	0.7808	0	0	0	0	0	0	0	0	0	0.9273	0.1655	0.7567	0.9816
id_365	chr22	36549609	36549610	+	3	GALR3	NM_003614	0.9	nCGI	unpromoter	0	0	0	0	0	0	0	0	0	0	0.8197	0	0	0	0	0	0	0	0
id_366	chr20	19595551	19595552	+	3	SLC24A3	NM_020689	1	nCGI	unpromoter	0	0	0	0	0	0	0	0	0	0	0	0	0	0	0	0	0	0	0
id_367	chr22	49367219	49367220	+	3	CHKB	NM_005198	0.95	nCGI	unpromoter	0	0	0	0.7386	0.3835	0.2194	0	0	0	0	0.2108	0	0.3377	0	0	0	0.1811	0	0
id_368	chr22	31528371	31528372	+	3	TIMP3	NM_000362	0.07	nCGI	unpromoter	0	0	0	0	0	0	0	0	0	0	0	0	0	0	0	0	0	0	0
id_369	chr22	46921689	46921690	+	3			0.94	nCGI	unpromoter	0	0	0	0	0	0	0	0	0	0	0	0	0	0	0	0	0	0	0
id_370	chr22	36907972	36907973	+	4	PLA2G6	NM_001004426	0.05	CGI	promoter	0	0	0	0	0	0.4956	0	0	0	0	0	0.0896	0.1401	0	0.4596	0	0	0	0
id_371	chr22	49291490	49291491	+	3	TMEM153	NM_033200	0.99	nCGI	unpromoter	0	0	0.7315	0.9384	0	0	0	0.851	0.9388	0	0.8929	0	0	0	0	0	0	0	0
id_372	chr6	90586372	90586373	+	5	MDN1	NM_014611	0.23	CGI	promoter	0	0.9259	0	0	0	0.795	0	0	0	0	0	0.6022	0.9928	0	0.4914	0.583	0.5905	0.9573	0
id_373	chr6	148384736	148384737	+	3			0.7	nCGI	unpromoter	0	0	0	0	0	0	0	0	0	0	0	0	0	0	0	0	0	0	0
id_374	chr20	34924100	34924101	+	3			0.7	nCGI	unpromoter	0	0	0	0	0	0	0	0	0	0	0.6689	0	0	0	0	0	0	0	0
id_375	chr20	20383842	20383843	+	3	C20orf74	NM_020343	0.94	nCGI	unpromoter	0	0	0	0	0	0	0	0	0	0	0	0	0	0	0	0	0	0	0
id_376	chr20	30944737	30944738	+	3			1	nCGI	unpromoter	0	0	0	0	0	0	0	0	0	0	0	0	0	0	0	0	0	0	0
id_377	chr22	27168486	27168487	+	3			0.06	nCGI	unpromoter	0.7778	0.7556	0	0	0.0958	0.6952	0	0	0	0	0	0	0	0	0	0	0	0	0
id_378	chr6	53516992	53516993	+	3	GCLC	NM_001498	0	nCGI	unpromoter	0	0.812	0	0.6046	0.9796	0.7493	0	0	0	0	0	0	0	0	0	0.0164	0	0.4009	0
id_379	chr6	49538943	49538944	+	8	CENPQ	NM_018132	0.1	nCGI	promoter	0	0.7914	0	0	0.0429	0.8856	0	0	0	0	0	0.9928	0.7107	0.0077	0.7651	0.7589	0.7405	0.9092	0.9238
id_380	chr22	45126638	45126639	+	3	TRMU	NM_018006	0.99	nCGI	unpromoter	0	0	0	0	0	0	0.1006	0	0	0	0	0	0	0	0	0	0	0	0
id_381	chr6	142496728	142496729	+	3			0.76	nCGI	unpromoter	0	0	0	0	0	0	0	0	0	0	0	0	0	0	0	0	0	0	0
id_382	chr20	20369459	20369460	+	3	C20orf74	NM_020343	0.8	nCGI	unpromoter	0	0	0	0	0	0	0	0	0	0	0	0	0	0	0	0	0	0	0
id_383	chr20	39937186	39937187	+	3			0.4	nCGI	unpromoter	0	0	0	0	0	0	0	0	0	0	0	0	0	0	0	0	0	0	0
id_384	chr20	20383904	20383905	+	3	C20orf74	NM_020343	0.9	nCGI	unpromoter	0	0	0	0	0	0	0	0	0	0	0	0	0	0	0	0	0	0	0
id_385	chr6	170705500	170705501	+	8	TBP	NM_003194	0.12	nCGI	promoter	0	0	0	0.0761	0	0.4913	0	0	0	0	0	0	0	0	0	0.2257	0	0.4765	0.2981
id_386	chr20	37516355	37516356	+	3			0	nCGI	unpromoter	0	0	0	0	0	0	0	0	0	0	0	0	0	0	0	0	0	0	0
id_387	chr22	37441985	37441986	+	3	GTPBP1	NM_004286	0.99	nCGI	unpromoter	0	0	0	0	0	0	0	0	0	0	0	0	0	0	0	0	0	0	0
id_388	chr6	126349459	126349460	+	4	C6orf75	NM_001031712	0	CGI	promoter	0.7983	0.9689	0	0	0.2167	0.903	0	0	0	0	0	0.5465	0.9298	0.8702	0.8196	0.8924	0.8956	0.9906	0.878
id_389	chr22	48978538	48978539	+	3	TRABD	NM_025204	0.9	CGI	unpromoter	0	0	0	0	0	0	0	0	0	0	0	0	0	0	0	0	0	0	0
id_390	chr6	126349432	126349433	+	4	C6orf75	NM_001031712	0	CGI	promoter	0.9748	0.9984	0	0	0.1588	0.8718	0	0	0	0	0	0.649	0.967	0.9333	0.7739	0.9494	0.9302	0.9703	0.9136
id_391	chr20	22359056	22359057	+	3			0.83	CGI	unpromoter	0	0	0	0	0	0	0	0	0	0	0	0	0	0	0	0	0	0	0
id_392	chr22	35224002	35224003	+	3	FOXRED2	NM_024955	0.98	nCGI	unpromoter	0	0	0	0	0	0	0.3885	0	0	0.7959	0	0	0	0	0	0	0	0	0
id_393	chr6	74029988	74029989	+	8	C6orf148	NM_030568	0	nCGI	promoter	0	0	0	0.3537	0	0.522	0	0	0	0	0	0	0.6625	0	0	0	0.4332	0.4311	0
id_394	chr6	3197888	3197889	+	3			0.8	nCGI	unpromoter	0	0	0	0	0	0	0	0	0	0	0	0	0	0	0	0	0	0	0
id_395	chr6	13436329	13436330	+	3	TBC1D7	NM_016495	0.06	nCGI	unpromoter	0	0.4936	0	0	0.7595	0.5651	0	0	0	0	0	0	0.5506	0	0.9939	0.3426	0.5529	0.5637	0
id_396	chr6	29636097	29636098	+	1			0.73	nCGI	promoter	0	0	0	0	0	0	0	0	0	0	0	0	0	0	0	0	0	0	0
id_397	chr20	11200767	11200768	+	3			0.96	nCGI	unpromoter	0	0	0	0	0	0	0	0	0	0	0	0	0	0	0	0	0	0	0
id_398	chr22	48997852	48997853	+	3	SELO	NM_031454	1	CGI	unpromoter	0	0	0	0	0	0	0	0	0	0	0	0	0	0	0	0	0	0	0
id_399	chr6	152744062	152744063	+	1	SYNE1	NM_033071	0.8	nCGI	promoter	0	0	0	0	0	0	0	0	0	0	0	0	0	0	0	0	0	0	0
id_400	chr22	48997848	48997849	+	3	SELO	NM_031454	1	CGI	unpromoter	0	0	0	0	0	0	0	0	0	0	0	0	0	0	0	0	0	0	0
id_401	chr20	10964510	10964511	+	3			0.99	nCGI	unpromoter	0	0	0	0	0	0	0	0	0	0	0	0	0	0	0	0	0	0	0
id_402	chr22	40071922	40071923	+	3	ZC3H7B	NM_017590	1	nCGI	unpromoter	0	0	0	0	0	0	0	0	0	0	0	0	0	0	0	0	0	0	0
id_403	chr20	37372649	37372650	+	3			0.77	nCGI	unpromoter	0	0	0	0	0	0	0	0	0	0	0	0	0	0	0	0	0	0	0
id_404	chr6	152744057	152744058	+	1	SYNE1	NM_033071	0.75	nCGI	promoter	0	0	0	0	0	0	0	0	0	0	0	0	0	0	0	0	0	0	0
id_405	chr6	137407664	137407665	+	7	IL20RA	NM_014432	0.15	CGI	unpromoter	0	0	0	0	0	0.561	0	0	0	0	0	0	0	0	0	0	0	0	0
id_406	chr22	37193897	37193898	+	6	KDELR3	NM_016657	0	CGI	promoter	0	0.5112	0	0	0	0.6384	0	0	0	0	0	0	0	0	0	0	0	0	0
id_407	chr22	17545127	17545128	+	3	SLC25A1	NM_005984	0.79	CGI	unpromoter	0	0	0	0	0	0	0	0	0	0	0	0	0.1757	0	0	0	0	0	0
id_408	chr22	23412837	23412838	+	3			0.91	CGI	unpromoter	0	0	0	0	0	0	0	0	0	0	0	0	0	0	0	0	0	0	0
id_409	chr22	48997843	48997844	+	3	SELO	NM_031454	1	CGI	unpromoter	0	0	0	0	0	0	0	0	0	0	0	0	0	0	0	0	0	0	0
id_410	chr22	28279527	28279528	+	5	THOC5	NM_001002878	0.2	CGI	promoter	0	0.6233	0	0	0.5721	0.5301	0	0	0	0	0	0	0.2812	0	0.3772	0.5016	0.6334	0.4334	0.3064
id_411	chr6	135544583	135544584	+	7	MYB	NM_005375	0.03	CGI	unpromoter	0	0	0	0	0.196	0.6817	0	0	0	0	0	0	0	0	0	0	0	0	0
id_412	chr20	21625972	21625973	+	3			0.56	nCGI	unpromoter	0	0	0	0	0	0	0	0	0	0	0	0	0	0	0	0	0	0	0
id_413	chr22	27932003	27932004	+	6	EMID1	NM_133455	0	CGI	promoter	0	0	0	0	0	0.7643	0	0	0	0	0	0	0	0	0	0	0	0	0
id_414	chr20	21464027	21464028	+	3			1	nCGI	unpromoter	0	0	0	0	0	0	0	0	0	0	0	0	0	0	0	0	0	0	0
id_415	chr20	3122745	3122746	+	3	C20orf116	NM_023935	0.85	nCGI	unpromoter	0	0	0	0	0	0	0	0	0	0	0	0	0	0	0	0	0	0	0
id_416	chr22	37441981	37441982	+	3	GTPBP1	NM_004286	0.97	nCGI	unpromoter	0	0	0	0	0	0	0	0	0	0	0	0	0	0	0	0	0	0	0
id_417	chr22	36549583	36549584	+	3	GALR3	NM_003614	0.93	nCGI	unpromoter	0	0	0	0	0	0	0	0	0	0	0.9415	0	0	0	0	0	0	0	0
id_418	chr22	17545082	17545083	+	3	SLC25A1	NM_005984	0.78	CGI	unpromoter	0	0	0	0	0	0	0	0	0	0	0	0	0.1313	0	0	0	0	0	0
id_419	chr22	22703010	22703011	+	3			0.09	nCGI	unpromoter	0	0.5502	0	0	0	0.8914	0	0	0	0	0	0.2679	0.9033	0	0.4985	0	0	0	0.256
id_420	chr22	34026442	34026443	+	3	TOM1	NM_005488	0.06	nCGI	unpromoter	0	0	0	0	0	0.5244	0	0	0	0	0	0	0.784	0.823	0.4425	0.4369	0.9954	0.8358	0.8607
id_421	chr22	22052485	22052486	+	3			0.73	nCGI	unpromoter	0	0	0	0	0	0	0	0	0	0	0	0	0	0	0	0	0	0	0
id_422	chr22	25209458	25209459	+	8	HPS4	NM_152843	0.06	nCGI	promoter	0	0.9795	0	0	0.7023	0.6283	0	0	0	0	0	0	0.9541	0.7692	0.528	0.9395	0.5674	0.579	0.3593
id_423	chr6	110119415	110119416	+	5	KIAA0274	NM_014845	0.31	CGI	promoter	0.449	0.807	0	0.2986	0.223	0.6388	0	0	0	0	0	0	0.5255	0	0.3916	0	0.4273	0.3771	0.8813
id_424	chr20	48336094	48336095	+	3			0.68	nCGI	unpromoter	0	0	0	0	0	0	0	0	0	0	0	0	0	0	0	0	0	0	0
id_425	chr22	25225405	25225406	+	3	TFIP11	NM_001008697	1	nCGI	unpromoter	0	0	0	0	0	0	0	0	0	0	0.4861	0	0	0	0	0	0	0	0
id_426	chr22	36391511	36391512	+	3	PDXP	NM_020315	0.76	nCGI	unpromoter	0	0	0.9535	0	0	0	0	0	0	0	0.778	0	0	0	0	0	0	0	0
id_427	chr20	34357151	34357152	+	8	DLGAP4	NM_014902	0.15	nCGI	promoter	0	0	0	0	0	0.1651	0	0	0	0	0	0	0	0	0	0	0	0	0
id_428	chr22	27526571	27526572	+	9	XBP1	NM_005080	0	CGI	promoter	0	0.0994	0	0	0	0.5718	0	0	0	0	0	0.8845	0.6463	0	0.7045	0.6735	0.7243	0.7729	0.6917
id_429	chr22	27526569	27526570	+	9	XBP1	NM_005080	0.08	CGI	promoter	0	0.0934	0	0	0	0.5733	0	0	0	0	0	0.8758	0.6479	0	0.7065	0.6755	0.7258	0.7748	0.6945
id_430	chr20	35796410	35796411	+	3	CTNNBL1	NM_030877	1	nCGI	unpromoter	0	0	0	0	0	0	0	0	0	0	0	0	0	0	0	0	0	0	0
id_431	chr20	11200724	11200725	+	3			0.91	nCGI	unpromoter	0	0	0	0	0	0	0	0	0	0	0	0	0	0	0	0	0	0	0
id_432	chr22	48997862	48997863	+	3	SELO	NM_031454	0.97	CGI	unpromoter	0	0	0	0	0	0	0	0	0	0	0	0	0	0	0	0	0	0	0
id_433	chr6	154872848	154872849	+	7	CNKSR3	NM_173515	0.1	CGI	unpromoter	0	0.8625	0	0	0.7385	0.6601	0	0	0	0	0	0	0	0	0	0	0	0	0
id_434	chr22	48978697	48978698	+	3	TRABD	NM_025204	0.81	nCGI	unpromoter	0	0	0	0	0	0	0	0	0	0	0	0	0	0	0	0	0	0	0
id_435	chr22	25052818	25052819	+	3	SEZ6L	NM_021115	0.23	nCGI	unpromoter	0	0	0	0	0	0	0	0	0	0	0	0	0	0	0	0	0	0	0
id_436	chr22	25371419	25371420	+	3			0	nCGI	unpromoter	0.9439	0.56	0	0	0	0.9516	0	0	0	0	0	0	0	0	0	0	0	0	0
id_437	chr20	41408119	41408120	+	3			0.5	nCGI	unpromoter	0	0	0	0	0	0	0	0	0	0	0	0	0	0	0	0	0	0	0
id_438	chr22	45126606	45126607	+	3	TRMU	NM_018006	0.98	nCGI	unpromoter	0	0	0	0	0	0	0.0349	0	0	0	0	0	0	0	0	0	0	0	0
id_439	chr6	110119342	110119343	+	6	KIAA0274	NM_014845	0	CGI	promoter	0	0.8709	0	0.0118	0	0.7114	0	0	0	0	0	0	0.6221	0	0.4978	0	0.527	0.4651	0.9787
id_440	chr22	49367104	49367105	+	3	CHKB	NM_005198	0.86	nCGI	unpromoter	0	0	0	0.917	0	0.1057	0	0	0	0	0.5216	0	0.151	0	0	0	0	0	0
id_441	chr22	39157401	39157402	+	3	MKL1	NM_020831	0.95	nCGI	unpromoter	0	0	0	0	0	0	0	0	0	0	0	0	0	0	0	0	0	0	0
id_442	chr6	49538901	49538902	+	8	MUT	NM_000255	0	nCGI	promoter	0	0.7314	0.0573	0	0.1213	0.9299	0	0	0	0	0.241	0.7914	0.749	0.0889	0.7975	0.8176	0.7868	0.9493	0.9659
id_443	chr6	150080512	150080513	+	7	LATS1	NM_004690	0	CGI	unpromoter	0	0	0	0	0	0.7427	0	0	0	0	0	0	0.6827	0	0.0038	0.0222	0.5801	0.2896	0.0272
id_444	chr6	336044	336045	+	8	IRF4	NM_002460	0.04	nCGI	promoter	0	0.2115	0	0	0	0.0864	0	0	0	0	0	0	0	0	0	0	0	0	0
id_445	chr22	39608088	39608089	+	3	XPNPEP3	NM_022098	0.56	nCGI	unpromoter	0	0	0	0	0	0	0	0	0	0	0	0	0	0	0	0	0	0	0
id_446	chr6	336038	336039	+	8	IRF4	NM_002460	0	nCGI	promoter	0	0.19	0	0	0	0.0831	0	0	0	0	0	0	0	0	0	0	0	0	0
id_447	chr6	136912617	136912618	+	7	MAP7	NM_003980	0	CGI	unpromoter	0	0	0	0	0	0.3775	0	0	0	0	0	0	0	0	0	0	0	0	0
id_448	chr22	37441979	37441980	+	3	GTPBP1	NM_004286	0.92	nCGI	unpromoter	0	0	0	0	0	0	0	0	0	0	0	0	0	0	0	0	0	0	0
id_449	chr22	35940673	35940674	+	3			0.25	nCGI	unpromoter	0	0	0	0	0	0	0	0	0	0	0	0	0	0	0	0	0	0	0
id_450	chr22	35678546	35678547	+	3			0.97	nCGI	unpromoter	0	0	0	0	0	0	0	0	0	0	0	0	0	0	0	0	0	0	0
id_451	chr6	90586262	90586263	+	9	MDN1	NM_014611	0.07	CGI	promoter	0	0.9747	0	0	0	0.887	0	0	0	0	0	0.9964	0.9195	0.0118	0.6033	0.0229	0.7194	0.8623	0.0116
id_452	chr20	60569641	60569642	+	3	C20orf166	NM_178463	0.43	nCGI	unpromoter	0	0	0	0	0	0	0	0	0	0	0	0	0	0	0	0	0	0	0.5035
id_453	chr20	22536742	22536743	+	3			0.71	nCGI	unpromoter	0	0	0	0	0	0	0	0	0	0	0	0	0	0	0	0	0	0	0
id_454	chr22	17059755	17059756	+	3			0.64	nCGI	unpromoter	0	0	0	0	0	0	0	0	0	0	0	0	0	0	0	0	0	0	0
id_455	chr20	19395204	19395205	+	3	SLC24A3	NM_020689	0.93	nCGI	unpromoter	0	0	0	0	0	0	0	0	0	0	0	0	0	0	0	0	0	0	0
id_456	chr20	33300113	33300114	+	3	MMP24	NM_006690	0.93	nCGI	unpromoter	0	0	0	0	0	0	0	0	0	0	0	0	0	0	0	0	0	0	0
id_457	chr6	136912553	136912554	+	7	MAP7	NM_003980	0.03	CGI	unpromoter	0	0	0	0	0	0.2986	0	0	0	0	0	0	0	0	0	0	0	0	0
id_458	chr22	16491388	16491389	+	8	ATP6V1E1	NM_001039366	0.04	nCGI	promoter	0	0.744	0.3728	0	0	0.9001	0	0	0.4528	0	0.2824	0.6174	0.8637	0.5326	0.7529	0.597	0.5823	0.6314	0.4104
id_459	chr22	23987016	23987017	+	3			1	nCGI	unpromoter	0	0	0	0	0	0	0	0	0	0	0	0	0	0	0	0	0	0	0
id_460	chr20	19595502	19595503	+	3	SLC24A3	NM_020689	0.97	nCGI	unpromoter	0	0	0	0	0	0	0	0	0	0	0	0	0	0	0	0	0	0	0
id_461	chr6	74029897	74029898	+	8	C6orf148	NM_030568	0.04	nCGI	promoter	0	0	0	0.2508	0	0.6259	0	0	0	0	0	0	0.7889	0	0	0	0.5367	0.5624	0
id_462	chr6	31235410	31235411	+	3	TCF19	NM_001077511	0.8	nCGI	unpromoter	0	0	0	0.568	0	0	0	0	0	0	0	0	0	0	0	0	0	0	0
id_463	chr22	35678571	35678572	+	3			0.95	nCGI	unpromoter	0	0	0	0	0	0	0	0	0	0	0	0	0	0	0	0	0	0	0
id_464	chr6	128176447	128176448	+	3	C6orf190	NM_001010923	0.83	nCGI	unpromoter	0	0	0	0.507	0	0	0	0	0	0	0	0	0	0	0	0	0	0	0.6084
id_465	chr20	34122085	34122086	+	3			0.8	nCGI	unpromoter	0	0	0	0	0	0	0	0	0	0	0	0	0	0	0	0	0	0	0
id_466	chr20	30944706	30944707	+	3			1	nCGI	unpromoter	0	0	0	0	0	0	0	0	0	0	0	0	0	0	0	0	0	0	0
id_467	chr22	48997840	48997841	+	3	SELO	NM_031454	1	CGI	unpromoter	0	0	0	0	0	0	0	0	0	0	0	0	0	0	0	0	0	0	0
id_468	chr6	134252797	134252798	+		TCF21	NM_003206	0	CGI	promoter	0	0	0	0	0	0	0	0	0	0	0	0	0	0	0	0	0	0	0
id_469	chr22	44188403	44188404	+	5	RIBC2	NM_015653	0.01	CGI	promoter	0	0.9664	0	0.2857	0.9476	0.6948	0	0	0	0	0	0	0.9756	0	0.9953	0.3779	0	0.886	0
id_470	chr20	20423073	20423074	+	3	C20orf74	NM_020343	0.97	nCGI	unpromoter	0	0	0	0	0	0	0	0	0	0	0	0	0	0	0	0	0	0	0
id_471	chr22	27468329	27468330	+	6	HSCB	NM_172002	0	CGI	promoter	0	0.5777	0	0	0	0.8125	0	0	0	0	0	0.4105	0.7935	0.026	0.3668	0.3415	0.8982	0.431	0.2748
id_472	chr22	27931927	27931928	+	6	EMID1	NM_133455	0.05	CGI	promoter	0	0	0	0	0	0.8833	0	0	0	0	0	0	0	0	0	0	0	0	0
id_473	chr22	48997813	48997814	+	3	SELO	NM_031454	1	CGI	unpromoter	0	0	0	0	0	0	0	0	0	0	0	0	0	0	0	0	0	0	0
id_474	chr22	20439548	20439549	+	3			0.8	nCGI	unpromoter	0	0	0	0	0	0	0	0	0	0	0	0	0	0	0	0	0	0	0
id_475	chr22	36403451	36403452	+	3	LGALS1	NM_002305	0.01	nCGI	unpromoter	0	0.7791	0	0	0.9683	0.1421	0	0	0	0	0	0.5072	0.2277	0.8347	0	0	0.3953	0.6941	0.9756
id_476	chr22	22985185	22985186	+	3			0.94	nCGI	unpromoter	0	0	0	0	0	0	0	0	0	0	0	0	0	0	0	0	0	0	0
id_477	chr6	41712875	41712876	+	2			0.81	CGI	promoter	0	0	0	0	0	0	0	0	0	0	0	0	0	0	0	0	0	0	0
id_478	chr20	59827870	59827871	+	3	CDH4	NM_001794	0.69	CGI	unpromoter	0	0	0	0	0	0	0	0	0	0	0	0	0	0	0	0	0	0	0
id_479	chr6	74076373	74076374	+	7			0.01	CGI	unpromoter	0	0.953	0	0.5994	0.8812	0.9911	0	0	0	0	0	0	0.8184	0.9548	0.9095	0.36	0.8226	0.9979	0.9864
id_480	chr22	27526538	27526539	+	9	XBP1	NM_005080	0	CGI	promoter	0	0	0	0	0	0.5955	0	0	0	0	0	0.7407	0.6736	0	0.7372	0.7072	0.7487	0.8048	0.7368
id_481	chr6	41712855	41712856	+	2			0.54	CGI	promoter	0	0	0	0	0	0	0	0	0	0	0	0	0	0	0	0	0	0	0
id_482	chr22	29231706	29231707	+	8	SEC14L4	NM_174977	0	nCGI	promoter	0	0.3456	0	0	0	0	0	0	0	0	0	0	0	0	0	0	0	0	0
id_483	chr6	23285162	23285163	+	3			0.76	nCGI	unpromoter	0	0	0	0	0	0	0	0	0	0	0	0	0	0	0	0	0	0	0
id_484	chr6	24883854	24883855	+	3	GMNN	NM_015895	0	nCGI	unpromoter	0	0.5693	0	0	0.4476	0.9885	0	0	0.0498	0	0	0	0.5565	0	0.5803	0	0.6162	0.7242	0
id_485	chr20	40672077	40672078	+	3	PTPRT	NM_007050	0.86	nCGI	unpromoter	0	0	0	0	0	0	0	0	0	0	0	0	0	0	0	0	0	0	0
id_486	chr22	26717000	26717001	+	3			1	nCGI	unpromoter	0	0	0	0	0	0	0	0	0	0	0	0	0	0	0	0	0	0	0
id_487	chr6	74076350	74076351	+	7			0.01	CGI	unpromoter	0	0.9811	0	0.6667	0.9107	0.9832	0	0	0	0	0	0	0.8525	0.9548	0.9405	0.2833	0.7843	0.9692	0.9806
id_488	chr22	23150385	23150386	+	7			0	CGI	unpromoter	0	0	0	0	0	0	0	0	0	0	0	0	0	0	0	0	0	0	0
id_489	chr22	31138283	31138284	+	6	C22orf28	NM_014306	0	CGI	promoter	0	0	0	0	0	0.5798	0	0	0	0	0	0.3053	0	0	0	0	0.1667	0	0.7031
id_490	chr6	29800189	29800190	+	3	HLA-F	NM_018950	0.95	nCGI	unpromoter	0	0	0.8879	0.2519	0.8419	0.8454	0.9103	0	0	0	0.2475	0	0	0	0	0	0	0	0
id_491	chr22	23150381	23150382	+	7			0	CGI	unpromoter	0	0	0	0	0	0	0	0	0	0	0	0	0	0	0	0	0	0	0
id_492	chr20	36366167	36366168	+	7	BPI	NM_001725	0.13	CGI	unpromoter	0	0	0	0.9903	0.4211	0	0	0	0	0	0	0	0	0	0	0	0	0	0
id_493	chr22	35254954	35254955	+	6	EIF3S7	NM_003753	0	CGI	promoter	0	0	0	0	0.3736	0.8615	0	0	0	0	0	0.3623	0.4233	0	0	0.6145	0.9682	0.4706	0
id_494	chr22	46916807	46916808	+	3	LOC388915	NM_001010902	0.81	nCGI	unpromoter	0	0	0	0	0	0	0	0	0	0	0	0	0	0	0	0	0	0	0
id_495	chr6	76260316	76260317	+	1	FILIP1	NM_015687	0.3	nCGI	promoter	0	0	0	0	0	0	0	0	0	0	0	0	0	0	0	0	0	0	0
id_496	chr22	26716998	26716999	+	3			1	nCGI	unpromoter	0	0	0	0	0	0	0	0	0	0	0	0	0	0	0	0	0	0	0
id_497	chr20	20383884	20383885	+	3	C20orf74	NM_020343	0.97	nCGI	unpromoter	0	0	0	0	0	0	0	0	0	0	0	0	0	0	0	0	0	0	0
id_498	chr22	49275014	49275015	+	3	MIOX	NM_017584	0.61	nCGI	unpromoter	0	0	0	0	0	0	0	0	0	0	0	0	0	0	0	0	0	0	0
id_499	chr22	25371252	25371253	+	7			0.06	CGI	unpromoter	0.0918	0	0	0	0	0.5366	0	0	0	0	0	0	0	0	0	0	0	0	0
id_500	chr22	36859003	36859004	+	3	PLA2G6	NM_001004426	1	CGI	unpromoter	0	0	0	0	0	0	0	0	0	0	0	0	0	0	0	0	0	0	0
id_501	chr22	29020131	29020132	+	3	TBC1D10A	NM_031937	0	nCGI	unpromoter	0	0	0	0	0	0	0	0	0	0	0	0	0	0	0	0	0	0	0
id_502	chr22	22321343	22321344	+	3			1	nCGI	unpromoter	0	0	0	0	0	0	0	0	0	0	0	0	0	0	0	0	0	0	0
id_503	chr22	22598994	22598995	+	3			0.93	nCGI	unpromoter	0	0	0	0	0	0	0	0	0	0	0	0	0	0	0	0	0	0	0
id_504	chr6	108592583	108592584	+	3			0.48	nCGI	unpromoter	0	0	0	0	0	0	0	0	0	0	0	0	0	0	0	0	0	0	0
id_505	chr6	33161768	33161769	+	3	HLA-DPB1	NM_002121	0.88	nCGI	unpromoter	0	0	0	0	0	0	0	0	0	0	0	0	0	0	0	0	0	0	0
id_506	chr22	16491265	16491266	+	8	ATP6V1E1	NM_001039366	0.01	nCGI	promoter	0	0.8362	0.9123	0	0	0.7573	0	0	0.7429	0	0.8519	0.1515	0.7186	0.9783	0.6187	0.4148	0.3877	0.4626	0.8111
id_507	chr22	35542884	35542885	+	4	PVALB	NM_002854	0.1	CGI	promoter	0	0	0	0	0	0.853	0	0	0	0	0	0	0	0	0	0	0	0	0
id_508	chr6	109869399	109869400	+	5	SMPD2	NM_003080	0.04	CGI	promoter	0	0.4201	0	0.3771	0.8423	0.5039	0	0	0	0	0.7285	0	0.6293	0	0	0.5928	0.5321	0.6579	0.0527
id_509	chr22	36858976	36858977	+	3	PLA2G6	NM_001004426	1	CGI	unpromoter	0	0	0	0	0	0	0	0	0	0	0	0	0	0	0	0	0	0	0
id_510	chr22	36403384	36403385	+	3	LGALS1	NM_002305	0.01	nCGI	unpromoter	0	0.3895	0	0	0.7659	0.1876	0	0	0	0	0	0.6991	0.3249	0.4715	0	0	0.5066	0.3881	0.4309
id_511	chr22	36858969	36858970	+	3	PLA2G6	NM_001004426	1	CGI	unpromoter	0	0	0	0	0	0	0	0	0	0	0	0	0	0	0	0	0	0	0
id_512	chr22	44188299	44188300	+	6	RIBC2	NM_015653	0.04	CGI	promoter	0	0.7254	0	0.43	0.5581	0.9036	0	0	0	0	0	0	0.5144	0	0.7622	0.6636	0	0.3472	0
id_513	chr6	10529695	10529696	+	7			0.1	CGI	unpromoter	0	0	0	0	0	0	0	0	0	0	0	0	0	0	0	0	0	0	0
id_514	chr22	15558693	15558694	+	3			0.61	CGI	unpromoter	0	0	0	0	0	0	0	0	0	0	0	0	0	0	0	0	0	0	0
id_515	chr22	18388682	18388683	+	9	C22orf25	NM_152906	0.1	CGI	promoter	0	0.5026	0	0	0.5502	0.8347	0	0.0208	0.267	0	0	0.9502	0.9084	0	0	0.8924	0.0957	0.9777	0
id_516	chr22	21588352	21588353	+	3			0.96	nCGI	unpromoter	0	0	0	0	0	0	0	0	0	0	0	0	0	0	0	0	0	0	0
id_517	chr22	14572805	14572806	+	2			0.65	CGI	promoter	0	0	0	0	0	0	0	0	0	0	0	0	0	0	0	0	0	0	0
id_518	chr22	27931796	27931797	+	6	EMID1	NM_133455	0	CGI	promoter	0	0	0	0	0	0.9115	0	0	0	0	0	0	0	0	0	0	0	0	0
id_519	chr22	31138195	31138196	+	6	C22orf28	NM_014306	0.02	CGI	promoter	0	0.042	0	0	0	0.6673	0	0	0	0	0	0.3511	0.1649	0	0	0.0997	0.3792	0.0104	0.606
id_520	chr22	29231606	29231607	+	5	SEC14L4	NM_174977	0.32	CGI	promoter	0	0.8065	0	0	0	0	0	0	0	0	0	0	0	0	0	0	0	0	0
id_521	chr20	38767792	38767793	+	3			0.97	nCGI	unpromoter	0	0	0	0	0	0	0	0	0	0	0	0	0	0	0	0	0	0	0
id_522	chr6	46811496	46811497	+	2	PLA2G7	NM_005084	0.28	CGI	promoter	0	0	0	0	0	0	0	0	0	0	0	0	0	0	0	0	0	0	0
id_523	chr6	74076239	74076240	+	7			0.15	CGI	unpromoter	0	0.8833	0	0.9912	0.9467	0.8591	0	0	0	0	0	0	0.983	0.5187	0.9095	0	0.5995	0.8103	0.8213
id_524	chr20	40595411	40595412	+	3	PTPRT	NM_007050	0.86	nCGI	unpromoter	0	0	0	0	0	0	0	0	0	0	0	0	0	0	0	0	0	0	0
id_525	chr20	21483196	21483197	+	3			0.99	nCGI	unpromoter	0	0	0	0	0	0	0	0	0	0	0	0	0	0	0	0	0	0	0
id_526	chr6	74076236	74076237	+	7			0.15	CGI	unpromoter	0	0.8797	0	1	0.9428	0.8557	0	0	0	0	0	0	0.9785	0.5069	0.9054	0	0.5945	0.806	0.8169
id_527	chr6	97076588	97076589	+	9	KIAA0776	NM_015323	0.12	CGI	promoter	0	0.3164	0	0	0.0289	0.947	0	0	0	0	0	0.8655	0.6207	0	0.8267	0.4405	0.8131	0.72	0.7051
id_528	chr22	25052934	25052935	+	3	SEZ6L	NM_021115	0.42	nCGI	unpromoter	0	0	0	0	0	0	0	0	0	0	0	0	0	0	0	0	0	0	0
id_529	chr6	24883706	24883707	+	7	GMNN	NM_015895	0.03	CGI	unpromoter	0	0.73	0	0	0.0952	0.8979	0	0	0	0	0	0	0.771	0	0.781	0	0.8297	0.9176	0
id_530	chr20	36049201	36049202	+	1	KIAA0406	NM_014657	1	nCGI	promoter	0	0	0	0	0	0	0	0	0	0	0	0	0	0	0	0	0	0	0
id_531	chr22	21204676	21204677	+	1	SUHW1	NM_080740	0.47	nCGI	promoter	0	0	0	0	0	0	0	0	0	0	0	0	0	0	0	0	0	0	0
id_532	chr6	29904548	29904549	+	7	HLA-G	NM_002127	0.49	CGI	unpromoter	0	0	0	0.9952	0	0.5542	0	0	0	0	0.3416	0	0	0	0	0	0	0	0
id_533	chr6	97076522	97076523	+	6	KIAA0776	NM_015323	0	CGI	promoter	0	0.1875	0	0	0	0.9932	0	0	0	0	0	0.7447	0.6752	0	0.8863	0.2467	0.8726	0.7807	0.7695
id_534	chr6	42126509	42126510	+	7	TBN	NM_138572	0	CGI	unpromoter	0	0.9091	0	0	0	0	0	0	0	0	0	0.3462	0	0	0	0	0.8486	0	0.8407
id_535	chr6	42126505	42126506	+	7	TBN	NM_138572	0.07	CGI	unpromoter	0	0.8968	0	0	0	0	0	0	0	0	0	0.3632	0	0	0	0	0.8371	0	0.8584
id_536	chr6	33373220	33373221	+	8	RGL2	NM_004761	0.5	nCGI	promoter	0	0	0.9909	0.8382	0	0	0	0	0	0	0.3499	0	0	0	0	0	0	0	0
id_537	chr6	23285253	23285254	+	3			0.87	nCGI	unpromoter	0	0	0	0	0	0	0	0	0	0	0	0	0	0	0	0	0	0	0
id_538	chr22	46921646	46921647	+	3			0.91	nCGI	unpromoter	0	0	0	0	0	0	0	0	0	0	0	0	0	0	0	0	0	0	0
id_539	chr6	108722992	108722993	+	7	LACE1	NM_145315	0	CGI	unpromoter	0	0.9613	0	0	0	0.9957	0	0	0	0	0	0	0.8772	0.7984	0.9344	0.8705	0.9045	0.7127	0.961
id_540	chr20	38976194	38976195	+	3			1	nCGI	unpromoter	0	0	0	0	0	0	0	0	0	0	0	0	0	0	0	0	0	0	0
id_541	chr22	41226831	41226832	+	7	SERHL	NM_170694	0.29	CGI	unpromoter	0	0.5498	0	0.933	0.271	0.3978	0	0	0	0	0	0	0	0	0	0	0	0	0
id_542	chr6	42126467	42126468	+	7	TBN	NM_138572	0.03	CGI	unpromoter	0	0.7797	0	0	0	0	0	0	0	0	0	0.5256	0	0.1946	0	0.1935	0.7286	0	0.9735
id_543	chr22	38035490	38035491	+	3			0.86	nCGI	unpromoter	0	0	0	0	0	0	0	0	0	0	0	0	0	0	0	0	0	0	0
id_544	chr22	25371171	25371172	+	3			0.56	CGI	unpromoter	0	0	0	0	0	0.3354	0	0	0	0	0	0	0	0	0	0	0	0	0
id_545	chr22	40011877	40011878	+	9	RANGAP1	NM_002883	0	CGI	promoter	0	0	0	0	0.2091	0.728	0	0	0	0	0	0.9173	0	0	0	0	0	0	0
id_546	chr6	149327314	149327315	+	1	UST	NM_005715	0.69	nCGI	promoter	0	0	0	0	0	0	0	0	0	0	0	0	0	0	0	0	0	0	0
id_547	chr6	110253188	110253189	+	3	KIAA0274	NM_014845	1	nCGI	unpromoter	0	0	0	0	0	0	0.8875	0	0	0	0	0	0	0	0	0	0	0	0
id_548	chr22	41226817	41226818	+	7	SERHL	NM_170694	0	CGI	unpromoter	0	0.6161	0	0.9671	0.3469	0.4489	0	0	0	0	0	0	0	0	0	0	0	0	0
id_549	chr22	40011868	40011869	+	9	RANGAP1	NM_002883	0.77	CGI	promoter	0	0	0	0	0.2327	0.7406	0	0	0	0	0	0.9044	0	0	0	0	0	0	0
id_550	chr6	22405314	22405315	+	1	PRL	NM_000948	0.59	nCGI	promoter	0	0	0	0	0	0	0	0	0	0	0	0	0	0	0	0	0	0	0
id_551	chr6	44340703	44340704	+	7	NFKBIE	NM_004556	0.13	CGI	unpromoter	0.5679	0	0	0.024	0.4045	0.6216	0	0	0	0	0	0	0.585	0	0	0.5826	0	0.8472	0
id_552	chr22	40011863	40011864	+	9	RANGAP1	NM_002883	0.5	CGI	promoter	0	0	0	0	0.2458	0.7476	0	0	0	0	0	0.8973	0	0	0	0	0	0	0
id_553	chr22	48978741	48978742	+	3	TRABD	NM_025204	0.66	nCGI	unpromoter	0	0	0	0	0	0	0	0	0	0	0	0	0	0	0	0	0	0	0
id_554	chr22	23150379	23150380	+	7			0	CGI	unpromoter	0	0	0	0	0	0	0	0	0	0	0	0	0	0	0	0	0	0	0
id_555	chr22	23945404	23945405	+	1	CRYBB2	NM_000496	1	nCGI	promoter	0	0	0	0	0	0	0	0	0	0	0	0	0	0	0	0	0	0	0
id_556	chr20	41978121	41978122	+	8	C20orf100	NM_032883	0.03	nCGI	promoter	0	0	0	0.0455	0	0.4907	0	0	0	0	0	0	0	0	0.4786	0	0	0.2422	0
id_557	chr22	25052749	25052750	+	3	SEZ6L	NM_021115	0.2	nCGI	unpromoter	0	0	0	0	0	0	0	0	0	0	0	0	0	0	0	0	0	0	0
id_558	chr6	25940206	25940207	+	1			0.7	nCGI	promoter	0	0	0	0	0	0	0	0	0	0	0	0	0	0	0	0	0	0	0
id_559	chr22	44188296	44188297	+	6	RIBC2	NM_015653	0.05	CGI	promoter	0	0.7184	0	0.4341	0.5468	0.9096	0	0	0	0	0	0	0.5011	0	0.7552	0.6359	0	0.3316	0
id_560	chr20	30612507	30612508	+	7			0.16	CGI	unpromoter	0	0	0	0	0	0	0	0	0	0	0	0	0	0	0	0	0	0	0
id_561	chr22	23143355	23143356	+	1	SPECC1L	NM_015330	1	nCGI	promoter	0	0	0	0	0	0	0	0	0	0	0	0	0	0	0	0	0	0	0
id_562	chr22	19913124	19913125	+	3			0.71	nCGI	unpromoter	0	0	0	0	0	0	0	0	0	0	0	0	0	0	0	0	0	0	0
id_563	chr6	22405243	22405244	+	1	PRL	NM_000948	0.86	nCGI	promoter	0	0	0	0	0	0	0	0	0	0	0	0	0	0	0	0	0	0	0
id_564	chr6	122973130	122973131	+	6	PKIB	NM_032471	0	CGI	promoter	0	0.1264	0	0	0.6578	0.7799	0	0	0	0	0	0	0	0	0	0	0	0.4747	0
id_565	chr6	31938518	31938519	+	9	NEU1	NM_000434	0.03	CGI	promoter	0	0.2977	0	0.0289	0	0.4521	0	0	0	0	0	0.7919	0	0	0.4855	0.535	0.3476	0.5129	0
id_566	chr6	166675677	166675678	+	6	SFT2D1	NM_145169	0.34	CGI	promoter	0	0	0	0	0	0.8798	0	0	0	0	0	0	0.4489	0.2203	0.2778	0.2653	0.1989	0.3969	0.1864
id_567	chr6	134252689	134252690	+		TCF21	NM_003206	0	CGI	promoter	0	0	0	0	0	0	0	0	0	0	0	0	0	0	0	0	0	0	0
id_568	chr6	31938508	31938509	+	9	NEU1	NM_000434	0.07	CGI	promoter	0	0.3328	0	0.0469	0	0.4723	0	0	0	0	0	0.7411	0	0	0.516	0.5987	0.3761	0.5306	0
id_569	chr20	37911948	37911949	+	3			0.16	nCGI	unpromoter	0	0	0	0	0	0	0	0	0	0	0	0	0	0	0	0	0	0	0
id_570	chr6	31938505	31938506	+	9	NEU1	NM_000434	0.06	CGI	promoter	0	0.3433	0	0.0523	0	0.4783	0	0	0	0	0	0.7259	0	0	0.5252	0.6178	0.3846	0.5359	0
id_571	chr6	27914576	27914577	+	8	HIST1H2BN	NM_003520	0	nCGI	promoter	0	0	0	0	0	0.6879	0	0	0	0	0	0	0	0	0	0	0	0.3369	0
id_572	chr6	36749804	36749805	+	3			0.3	nCGI	unpromoter	0	0	0	0	0	0	0	0	0	0	0	0	0	0	0	0	0	0	0
id_573	chr22	44188265	44188266	+	6	RIBC2	NM_015653	0.04	CGI	promoter	0	0.6466	0	0.4771	0.4307	0.9719	0	0	0	0	0	0	0.3636	0	0.683	0.3502	0	0.171	0
id_574	chr22	22278945	22278946	+	3			0.93	nCGI	unpromoter	0	0	0	0	0	0	0	0	0	0	0	0	0	0	0	0	0	0	0
id_575	chr6	76050782	76050783	+	6	TMEM30A	NM_018247	0.03	CGI	promoter	0	0.1628	0	0	0.4705	0.9148	0	0	0	0	0	0	0.2742	0.5503	0.8293	0	0.3455	0.685	0.1695
id_576	chr6	31938481	31938482	+	7	NEU1	NM_000434	0.07	CGI	unpromoter	0	0.4273	0	0.0956	0.0458	0.5267	0	0	0	0	0	0.6041	0	0	0.5985	0.7707	0.453	0.5785	0
id_577	chr6	90687209	90687210	+	3			0.8	nCGI	unpromoter	0	0	0	0	0	0	0	0	0	0	0	0	0	0	0	0	0	0	0
id_578	chr6	166675643	166675644	+	6	SFT2D1	NM_145169	0	CGI	promoter	0	0	0	0	0	0.851	0	0	0	0	0	0	0.4061	0.176	0.2418	0.2175	0.1385	0.3594	0.1313
id_579	chr22	39157218	39157219	+	3	MKL1	NM_020831	0.76	nCGI	unpromoter	0	0	0	0	0	0	0	0	0	0	0	0	0	0	0	0	0	0	0
id_580	chr22	15982545	15982546	+	6	CECR6	NM_031890	0	CGI	promoter	0	0	0	0	0	0.745	0	0	0	0	0	0	0	0	0	0	0	0	0
id_581	chr20	37128747	37128748	+	3			0.3	nCGI	unpromoter	0	0	0	0	0	0	0	0	0	0	0	0	0	0	0	0	0	0	0
id_582	chr22	15558774	15558775	+	3			1	CGI	unpromoter	0	0	0	0	0	0	0	0	0	0	0	0	0	0	0	0	0	0	0
id_583	chr22	39931252	39931253	+	9	L3MBTL2	NM_001003689	0	CGI	promoter	0	0.3608	0	0	0.7261	0.5316	0	0	0	0	0	0.8571	0.0564	0	0.8846	0	0.1564	0	0
id_584	chr6	31204105	31204106	+	3	PSORS1C1	NM_014068	0	nCGI	unpromoter	0.9127	0.1429	0	0	0	0	0	0	0	0	0	0	0	0	0	0	0	0	0
id_585	chr6	133076703	133076704	+	1	VNN1	NM_004666	0.57	nCGI	promoter	0	0	0	0	0	0	0	0	0	0	0	0	0	0	0	0	0	0	0
id_586	chr22	18134837	18134838	+	3	TBX1	NM_080647	0.15	nCGI	unpromoter	0.365	0	0	0	0	0	0	0	0	0	0	0	0	0	0	0	0	0	0
id_587	chr20	20477324	20477325	+	3	C20orf74	NM_020343	0.99	nCGI	unpromoter	0	0	0	0	0	0	0	0	0	0	0	0	0	0	0	0	0	0	0
id_588	chr22	35940851	35940852	+	3			0.79	nCGI	unpromoter	0	0	0	0	0	0	0	0	0	0	0	0	0	0	0	0	0	0	0
id_589	chr22	41226771	41226772	+	7	SERHL	NM_170694	0.01	CGI	unpromoter	0	0.8341	0.0815	0.9208	0.5962	0.6168	0	0	0	0	0.1995	0	0	0	0	0	0	0.051	0
id_590	chr22	48978751	48978752	+	3	TRABD	NM_025204	1	nCGI	unpromoter	0	0	0	0	0	0	0	0	0	0	0	0	0	0	0	0	0	0	0
id_591	chr22	29020119	29020120	+	3	TBC1D10A	NM_031937	1	nCGI	unpromoter	0	0	0	0	0	0	0	0	0	0	0	0	0	0	0	0	0	0	0
id_592	chr22	29020111	29020112	+	3	TBC1D10A	NM_031937	1	nCGI	unpromoter	0	0	0	0	0	0	0	0	0	0	0	0	0	0	0	0	0	0	0
id_593	chr22	37062346	37062347	+	6			0	CGI	promoter	0	0	0	0	0	0.5074	0	0	0	0	0	0	0	0	0	0	0	0	0
id_594	chr22	28039937	28039938	+	3	RRP22	NM_006477	0.53	CGI	unpromoter	0	0	0	0	0	0	0	0	0	0	0	0	0	0	0	0	0	0	0
id_595	chr20	21449690	21449691	+	3			0.14	nCGI	unpromoter	0	0	0	0	0	0	0	0	0	0	0	0	0	0	0	0	0	0	0
id_596	chr6	43055045	43055046	+	6	PEX6	NM_000287	0	CGI	promoter	0	0.2151	0	0	0.047	0.9024	0	0	0.1565	0	0	0.7029	0.0909	0	0	0	0.6542	0.6031	0.7474
id_597	chr22	48997825	48997826	+	3	SELO	NM_031454	0.94	CGI	unpromoter	0	0	0	0	0	0	0	0	0	0	0	0	0	0	0	0	0	0	0
id_598	chr22	38770599	38770600	+	8	TNRC6B	NM_001024843	0	nCGI	promoter	0	0	0	0	0	0.702	0	0	0.0458	0	0	0.6268	0.9419	0	0	0	0.6048	0.7001	0
id_599	chr22	22052459	22052460	+	3			0.71	nCGI	unpromoter	0	0	0	0	0	0	0	0	0	0	0	0	0	0	0	0	0	0	0
id_600	chr20	41977990	41977991	+	6	C20orf100	NM_032883	0.08	CGI	promoter	0	0	0	0.3043	0	0.5948	0	0	0	0	0	0	0	0	0.6752	0	0	0.458	0
id_601	chr6	28999318	28999319	+	7	TRIM27	NM_006510	0.08	CGI	unpromoter	0	0.4348	0	0	0	0.7568	0	0	0	0	0	0.8845	0.9392	0	0	0	0.8321	0.9865	0
id_602	chr22	38045775	38045776	+	9	RPL3	NM_000967	0	CGI	promoter	0	0.1803	0	0	0.0458	0.3643	0	0	0	0	0	0.5024	0.991	0.2534	0.3787	0.3771	0.4434	0.8181	0.279
id_603	chr6	43055028	43055029	+	6	PEX6	NM_000287	0.02	CGI	promoter	0	0.1799	0	0	0.0123	0.9194	0	0	0.1803	0	0	0.7645	0.1185	0	0	0	0.6224	0.6231	0.7221
id_604	chr22	22452653	22452654	+	1	MMP11	NM_005940	0.97	nCGI	promoter	0	0	0	0	0	0	0	0	0	0	0	0	0	0	0	0	0	0	0
id_605	chr22	38045767	38045768	+	9	RPL3	NM_000967	0.08	CGI	promoter	0	0.1577	0	0	0.0196	0.3693	0	0	0	0	0	0.5154	0.9994	0.2295	0.3598	0.3508	0.4186	0.8285	0.2569
id_606	chr22	37826335	37826336	+	3	APOBEC3H	NM_181773	1	nCGI	unpromoter	0.9957	0	0	0	0	0	0	0	0	0	0	0	0	0	0	0	0	0	0
id_607	chr22	38664674	38664675	+	3	GRAP2	NM_004810	0.75	nCGI	unpromoter	0	0	0	0	0	0	0	0	0	0	0	0	0	0	0	0	0	0	0
id_608	chr6	18264309	18264310	+	5	AOF1	NM_153042	0.33	CGI	promoter	0.728	0.9406	0	0	0.0344	0.4514	0	0	0	0	0	0	0.9114	0	0.8277	0	0.5602	0.8217	0
id_609	chr22	38045731	38045732	+	9	RPL3	NM_000967	0.02	CGI	promoter	0	0.0563	0	0	0	0.392	0	0	0	0	0	0.5737	0.956	0.1222	0.2746	0.2328	0.307	0.8757	0.1575
id_610	chr20	20369421	20369422	+	3	C20orf74	NM_020343	0.86	nCGI	unpromoter	0	0	0	0	0	0	0	0	0	0	0	0	0	0	0	0	0	0	0
id_611	chr22	18388521	18388522	+	6	C22orf25	NM_152906	0	CGI	promoter	0	0	0	0	0.4364	0.6997	0	0	0.1359	0	0	0	0.8007	0	0	0.7289	0	0.8341	0.1503
id_612	chr20	11200785	11200786	+	3			1	nCGI	unpromoter	0	0	0	0	0	0	0	0	0	0	0	0	0	0	0	0	0	0	0
id_613	chr6	41712600	41712601	+	2			0.76	CGI	promoter	0	0	0	0	0	0	0	0	0	0	0	0	0	0	0	0	0	0	0
id_614	chr22	46921642	46921643	+	3			0.96	nCGI	unpromoter	0	0	0	0	0	0	0	0	0	0	0	0	0	0	0	0	0	0	0
id_615	chr22	22074582	22074583	+	3	FLJ31568	NM_152509	0.52	CGI	unpromoter	0	0	0	0	0	0.5497	0	0	0	0	0	0	0	0	0	0	0	0	0
id_616	chr20	21625957	21625958	+	3			0.51	nCGI	unpromoter	0	0	0	0	0	0	0	0	0	0	0	0	0	0	0	0	0	0	0
id_617	chr22	22278970	22278971	+	3			0.98	nCGI	unpromoter	0	0	0	0	0	0	0	0	0	0	0	0	0	0	0	0	0	0	0
id_618	chr6	24883546	24883547	+	7	GMNN	NM_015895	0.03	CGI	unpromoter	0	0.9039	0	0	0	0.775	0	0	0	0	0	0	0.9971	0.0578	0.998	0.1785	0.9394	0.8732	0
id_619	chr22	18388451	18388452	+	6	C22orf25	NM_152906	0.05	CGI	promoter	0	0	0	0	0.3868	0.6409	0	0	0.079	0	0	0.3585	0.7538	0	0	0.6579	0	0.7716	0.2801
id_620	chr6	105734372	105734373	+	6	POPDC3	NM_022361	0.01	CGI	promoter	0	0	0	0	0	0.8374	0	0	0	0	0	0	0	0	0	0	0	0	0
id_621	chr20	37612067	37612068	+	3			0.95	nCGI	unpromoter	0	0	0	0	0	0	0	0	0	0	0	0	0	0	0	0	0	0	0
id_622	chr6	97076365	97076366	+	6	KIAA0776	NM_015323	0	CGI	promoter	0.6784	0	0	0	0	0.8511	0	0	0	0	0	0.4575	0.8048	0.1117	0.972	0	0.986	0.9251	0.9229
id_623	chr22	18134732	18134733	+	7	TBX1	NM_080647	0.05	CGI	unpromoter	0.1022	0	0	0	0	0	0	0	0	0	0	0	0	0	0	0	0	0	0
id_624	chr20	11200782	11200783	+	3			1	nCGI	unpromoter	0	0	0	0	0	0	0	0	0	0	0	0	0	0	0	0	0	0	0
id_625	chr22	37382591	37382592	+	9	PGEA1	NM_001002880	0	CGI	promoter	0	0.7828	0	0	0	0.7996	0	0	0	0	0	0.9091	0.743	0.5825	0.8953	0.8551	0.616	0.8627	0.7591
id_626	chr20	37372619	37372620	+	3			0.9	nCGI	unpromoter	0	0	0	0	0	0	0	0	0	0	0	0	0	0	0	0	0	0	0
id_627	chr22	48997906	48997907	+	3	SELO	NM_031454	0.95	CGI	unpromoter	0	0	0	0	0	0	0	0	0	0	0	0	0	0	0	0	0	0	0
id_628	chr22	41341528	41341529	+	8	POLDIP3	NM_032311	0	nCGI	promoter	0	0.9991	0	0	0.9912	0.4955	0	0	0	0	0	0.4062	0.5793	0.6634	0.4741	0.1126	0.3555	0.5985	0.7529
id_629	chr22	38035645	38035646	+	3			0.84	nCGI	unpromoter	0	0	0	0	0	0	0	0	0	0	0	0	0	0	0	0	0	0	0
id_630	chr22	29149944	29149945	+	3	SEC14L2	NM_012429	0.09	nCGI	unpromoter	0	0.1153	0	0	0	0.5633	0	0	0	0	0	0.6949	0	0	0	0.1061	0.037	0.3246	0
id_631	chr22	18520301	18520302	+	3			1	nCGI	unpromoter	0	0	0	0	0	0	0	0	0	0	0	0	0	0	0	0	0	0	0
id_632	chr20	21625676	21625677	+	3			0.4	nCGI	unpromoter	0	0	0	0	0	0	0	0	0	0	0	0	0	0	0	0	0	0	0
id_633	chr22	14572796	14572797	+	3			0.54	CGI	unpromoter	0	0	0	0	0	0	0	0	0	0	0	0	0	0	0	0	0	0	0
id_634	chr6	147220476	147220477	+	7			0.03	CGI	unpromoter	0.9009	0.3733	0.9913	0	0	0.5238	0	0	0	0	0	0	0	0	0	0	0	0	0
id_635	chr22	45110951	45110952	+	3	TRMU	NM_018006	0.04	nCGI	unpromoter	0	0.0867	0	0.15	0.3004	0.7428	0	0.8972	0	0	0	0	0.6693	0	0	0	0.6607	0	0
id_636	chr22	25052898	25052899	+	3	SEZ6L	NM_021115	0.51	nCGI	unpromoter	0	0	0	0	0	0	0	0	0	0	0	0	0	0	0	0	0	0	0
id_637	chr22	15558797	15558798	+	3			0.99	CGI	unpromoter	0	0	0	0	0	0	0	0	0	0	0	0	0	0	0	0	0	0	0
id_638	chr22	29166106	29166107	+	3			1	nCGI	unpromoter	0	0	0	0	0	0	0	0	0	0	0	0	0	0	0	0	0	0	0
id_639	chr22	18520294	18520295	+	3			1	nCGI	unpromoter	0	0	0	0	0	0	0	0	0	0	0	0	0	0	0	0	0	0	0
id_640	chr22	37062240	37062241	+	5			0.06	CGI	promoter	0	0	0	0	0	0.0592	0	0	0	0	0	0	0	0	0	0	0	0	0
id_641	chr22	31528180	31528181	+	7	TIMP3	NM_000362	0	CGI	unpromoter	0	0	0	0	0	0	0	0	0	0	0	0	0	0	0	0	0	0	0
id_642	chr20	46772953	46772954	+	3	PREX1	NM_020820	0.5	nCGI	unpromoter	0	0	0	0	0	0	0	0	0	0	0	0	0	0	0	0	0	0	0
id_643	chr20	8216374	8216375	+	3	PLCB1	NM_182734	1	nCGI	unpromoter	0	0	0	0	0	0	0	0	0	0	0	0	0	0	0	0	0	0	0
id_644	chr20	59827973	59827974	+	3	CDH4	NM_001794	0.59	CGI	unpromoter	0	0	0	0	0	0	0	0	0	0	0	0	0	0	0	0	0	0	0
id_645	chr20	21444598	21444599	+	7			0.01	CGI	unpromoter	0	0	0	0	0	0	0	0	0	0	0	0	0	0	0	0	0	0	0
id_646	chr22	37382526	37382527	+	9	PGEA1	NM_001002880	0.08	CGI	promoter	0	0.7199	0	0	0	0.7351	0	0	0	0	0	0.6182	0.8477	0.8105	0.9903	0.6647	0.5246	0.8021	0.6275
id_647	chr20	37911960	37911961	+	3			0.12	nCGI	unpromoter	0	0	0	0	0	0	0	0	0	0	0	0	0	0	0	0	0	0	0
id_648	chr22	21560173	21560174	+	3			0.67	nCGI	unpromoter	0	0	0	0	0	0	0	0	0	0.4817	0	0	0	0	0	0	0	0	0
id_649	chr22	29166096	29166097	+	3			1	nCGI	unpromoter	0	0	0	0	0	0	0	0	0	0	0	0	0	0	0	0	0	0	0
id_650	chr22	23945303	23945304	+	1	CRYBB2	NM_000496	0.93	nCGI	promoter	0	0	0	0	0	0	0	0	0	0	0	0	0	0	0	0	0	0	0
id_651	chr20	22498119	22498120	+	3			0.14	nCGI	unpromoter	0	0	0	0	0	0	0	0	0	0	0	0	0	0	0	0	0	0	0
id_652	chr6	32255730	32255731	+	3	RNF5	NM_006913	0.8	nCGI	unpromoter	0	0	0	0	0	0	0	0	0	0	0	0	0	0	0	0	0	0	0
id_653	chr22	36859014	36859015	+	3	PLA2G6	NM_001004426	0.92	CGI	unpromoter	0	0	0	0	0	0	0	0	0	0	0	0	0	0	0	0	0	0	0
id_654	chr6	46811338	46811339	+		PLA2G7	NM_005084	0	CGI	promoter	0	0	0	0	0	0	0	0	0	0	0	0	0	0	0	0	0	0	0
id_655	chr22	23150371	23150372	+	7			0	CGI	unpromoter	0	0	0	0	0	0	0	0	0	0	0	0	0	0	0	0	0	0	0
id_656	chr6	3197896	3197897	+	3			0.72	nCGI	unpromoter	0	0	0	0	0	0	0	0	0	0	0	0	0	0	0	0	0	0	0
id_657	chr22	23412833	23412834	+	3			0.91	CGI	unpromoter	0	0	0	0	0	0	0	0	0	0	0	0	0	0	0	0	0	0	0
id_658	chr20	37372592	37372593	+	3			0	nCGI	unpromoter	0	0	0	0	0	0	0	0	0	0	0	0	0	0	0	0	0	0	0
id_659	chr6	18495648	18495649	+	5	IBRDC2	NM_182757	0.15	CGI	promoter	0.4551	0.9266	0	0	0.8911	0.5851	0	0	0	0	0	0.4498	0.8611	0	0.9617	0	0.6009	0.8645	0.9506
id_660	chr20	48336011	48336012	+	3			0.91	nCGI	unpromoter	0	0	0	0	0	0	0	0	0	0	0	0	0	0	0	0	0	0	0
id_661	chr6	27914351	27914352	+	8	HIST1H2BN	NM_003520	0	nCGI	promoter	0	0	0	0	0	0.8114	0	0	0	0	0	0.4466	0	0	0	0	0	0.5068	0
id_662	chr22	49309170	49309171	+	3	SCO2	NM_005138	1	nCGI	unpromoter	0	0	0.5285	0.3345	0	0	0	0	0	0	0.8048	0	0	0	0	0	0	0	0
id_663	chr22	40346852	40346853	+	6	D15Wsu75e	NM_015704	0	CGI	promoter	0	0	0	0	0	0.891	0	0	0	0	0	0.1636	0	0	0	0	0	0	0
id_664	chr22	18520280	18520281	+	3			1	nCGI	unpromoter	0	0	0	0	0	0	0	0	0	0	0	0	0	0	0	0	0	0	0
id_665	chr6	22405342	22405343	+	1	PRL	NM_000948	1	nCGI	promoter	0	0	0	0	0	0	0	0	0	0	0	0	0	0	0	0	0	0	0
id_666	chr22	38405170	38405171	+	3	CACNA1I	NM_001003406	0.75	CGI	unpromoter	0	0	0	0	0	0	0	0	0	0	0	0	0	0	0	0	0	0	0
id_667	chr6	39389930	39389931	+	7	KCNK17	NM_031460	0.08	CGI	unpromoter	0	0	0	0	0	0.1908	0	0	0	0	0	0	0	0	0	0	0	0	0
id_668	chr22	36029460	36029461	+	3	PSCD4	NM_013385	0.11	nCGI	unpromoter	0	0	0	0	0	0	0	0	0	0	0	0	0	0	0	0	0	0	0
id_669	chr6	10830900	10830901	+	8	TMEM14C	NM_016462	0.12	nCGI	promoter	0	0.9082	0	0	0.4557	0.4269	0	0	0	0	0	0	0	0	0	0	0.1058	0.4745	0.5235
id_670	chr20	21452529	21452530	+	3			0.29	nCGI	unpromoter	0	0	0	0	0	0	0	0	0	0	0	0	0	0	0	0	0	0	0
id_671	chr22	36099205	36099206	+	3	LRRC62	NM_052906	1	CGI	unpromoter	0	0	0	0	0	0	0	0	0	0	0	0	0	0	0	0	0	0	0
id_672	chr20	34559276	34559277	+	1	DLGAP4	NM_183006	0.98	nCGI	promoter	0	0	0.973	0	0	0	0	0	0	0	0.4847	0	0	0	0	0	0	0	0
id_673	chr22	19729998	19729999	+	6	LOC400891	NM_001013675	0.06	CGI	promoter	0	0	0	0.4197	0.9608	0.9946	0	0	0	0	0	0	0	0	0	0	0	0	0
id_674	chr20	40186557	40186558	+	3	PTPRT	NM_007050	0.7	nCGI	unpromoter	0	0	0	0	0	0	0	0	0	0	0	0	0	0	0	0	0	0	0
id_675	chr22	19729989	19729990	+	6	LOC400891	NM_001013675	0.05	CGI	promoter	0	0	0	0.4371	0.9364	0.9705	0	0	0	0	0	0	0	0	0	0	0	0	0
id_676	chr22	36417323	36417324	+	3	NOL12	NM_024313	0.86	nCGI	unpromoter	0	0	0	0	0	0	0.4415	0	0	0	0	0	0	0	0	0	0	0	0
id_677	chr6	111386337	111386338	+	6	C6orf51	NM_138408	0	CGI	promoter	0	0.4431	0	0	0.4535	0.4982	0	0	0	0	0	0	0.8501	0	0.6947	0.3281	0.6391	0.5924	0.5969
id_678	chr22	45149209	45149210	+	7	CELSR1	NM_014246	0.2	CGI	unpromoter	0	0	0	0	0	0.0845	0	0	0	0	0	0	0	0	0	0	0	0	0
id_679	chr22	22452552	22452553	+	1	MMP11	NM_005940	0.93	nCGI	promoter	0	0	0	0	0	0	0	0	0	0	0	0	0	0	0	0	0	0	0
id_680	chr6	30274732	30274733	+	3	TRIM26	NM_003449	0.83	nCGI	unpromoter	0	0	0.2091	0	0	0	0	0	0	0	0.71	0	0	0	0	0	0	0	0
id_681	chr6	97076304	97076305	+	6	KIAA0776	NM_015323	0	CGI	promoter	0	0	0	0	0	0.7958	0	0	0	0	0	0.3458	0.8551	0.2118	0.917	0	0.9311	0.9812	0.9824
id_682	chr6	3176922	3176923	+	3			0.3	nCGI	unpromoter	0	0.4084	0	0	0.3779	0	0	0	0	0	0	0	0	0	0	0	0	0	0
id_683	chr6	16347613	16347614	+	3	GMPR	NM_006877	0.41	nCGI	unpromoter	0	0.1332	0	0	0.4194	0.3578	0	0	0	0	0	0	0	0	0	0	0	0	0
id_684	chr6	45453816	45453817	+	4	RUNX2	NM_001024630	0.48	CGI	promoter	0.8686	0	0	0	0	0.7447	0	0	0	0	0	0.7239	0.8201	0.1269	0.7447	0	0.7817	0.7941	0.6991
id_685	chr20	20816538	20816539	+	3			0.58	nCGI	unpromoter	0	0	0	0	0	0	0	0	0	0	0	0	0	0	0	0	0	0	0
id_686	chr22	22052498	22052499	+	3			0.77	nCGI	unpromoter	0	0	0	0	0	0	0	0	0	0	0	0	0	0	0	0	0	0	0
id_687	chr22	25315838	25315839	+	7	TPST2	NM_003595	0.04	CGI	unpromoter	0	0	0	0	0	0.9837	0	0	0	0	0	0	0	0	0	0	0.3749	0	0
id_688	chr20	21449621	21449622	+	3			0.09	nCGI	unpromoter	0	0	0	0	0	0	0	0	0	0	0	0	0	0	0	0	0	0	0
id_689	chr22	39931040	39931041	+	2	L3MBTL2	NM_001003689	0.28	CGI	promoter	0	0	0	0	0.3885	0.143	0	0	0	0	0	0	0	0	0.511	0	0	0	0
id_690	chr22	25315812	25315813	+	7	TPST2	NM_003595	0	CGI	unpromoter	0	0	0	0	0	0.994	0	0	0	0	0	0	0	0	0	0	0.4251	0	0
id_691	chr22	19913132	19913133	+	3			0.89	nCGI	unpromoter	0	0	0	0	0	0	0	0	0	0	0	0	0	0	0	0	0	0	0
id_692	chr6	111243509	111243510	+	9	CDC2L6	NM_015076	0.05	CGI	promoter	0	0.119	0	0	0	0.7107	0	0	0	0	0	0.9856	0.3641	0	0.2379	0.273	0.6047	0.4806	0
id_693	chr6	97076252	97076253	+	6	KIAA0776	NM_015323	0	CGI	promoter	0	0.0387	0	0	0	0.7488	0	0	0	0	0	0.2507	0.8981	0.2972	0.87	0	0.8843	0.971	0.9668
id_694	chr22	45110908	45110909	+	3	TRMU	NM_018006	0.02	nCGI	unpromoter	0	0.1469	0	0.0628	0.2186	0.7804	0	0.9652	0	0	0	0	0.7169	0	0	0	0.7088	0	0
id_695	chr6	27907165	27907166	+	8	HIST1H4K	NM_003541	0.01	nCGI	promoter	0	0	0	0	0	0.7138	0	0	0	0	0	0	0.3233	0	0	0	0	0	0
id_696	chr22	37441939	37441940	+	3	GTPBP1	NM_004286	0.77	nCGI	unpromoter	0	0	0	0	0	0	0	0	0	0	0	0	0	0	0	0	0	0	0
id_697	chr6	10529498	10529499	+	7			0.01	CGI	unpromoter	0	0	0	0	0	0	0	0	0	0	0	0	0	0	0	0	0	0	0
id_698	chr22	45388026	45388027	+	3			0.56	nCGI	unpromoter	0	0	0	0.9555	0.5534	0.8234	0	0	0	0	0.64	0	0	0	0.8957	0.6424	0	0.8383	0
id_699	chr6	43652097	43652098	+	9	POLH	NM_006502	0.01	CGI	promoter	0	0.5535	0	0	0	0.5669	0	0	0	0	0	0.5221	0.4418	0.8246	0.54	0.5605	0.8079	0.6776	0.6984
id_700	chr22	23150364	23150365	+	7			0	CGI	unpromoter	0	0	0	0	0	0	0	0	0	0	0	0	0	0	0	0	0	0	0
id_701	chr6	34541971	34541972	+		PACSIN1	NM_020804	0	CGI	promoter	0	0	0	0	0	0	0	0	0	0	0	0	0	0	0	0	0	0	0
id_702	chr22	40011603	40011604	+	7	RANGAP1	NM_002883	0.01	CGI	unpromoter	0	0	0	0	0.9255	0.8898	0	0	0	0	0	0.5264	0	0	0	0	0	0	0
id_703	chr6	27891187	27891188	+	8	HIST1H2BM	NM_003521	0.04	nCGI	promoter	0	0.7984	0	0.615	0.2548	0.4107	0	0	0	0	0	0	0.4421	0.4361	0	0	0.1755	0	0
id_704	chr22	29149824	29149825	+	3	SEC14L2	NM_012429	0	nCGI	unpromoter	0	0.416	0	0	0	0.5089	0	0	0	0	0	0.8562	0	0	0	0.3892	0.2839	0.478	0
id_705	chr6	32253946	32253947	+	8	AGPAT1	NM_032741	0	nCGI	promoter	0	0.8834	0	0	0	0	0	0	0	0	0	0	0	0.4456	0	0	0.183	0	0
id_706	chr22	23150353	23150354	+	7			0	CGI	unpromoter	0	0	0	0	0	0	0	0	0	0	0	0	0	0	0	0	0	0	0
id_707	chr22	37407891	37407892	+	9	TOMM22	NM_020243	0.04	CGI	promoter	0.6762	0.0099	0	0	0	0.7224	0	0	0	0	0	0.8021	0.5635	0	0.9223	0.0322	0.6228	0.7502	0
id_708	chr22	15558776	15558777	+	3			0.94	CGI	unpromoter	0	0	0	0	0	0	0	0	0	0	0	0	0	0	0	0	0	0	0
id_709	chr22	36099199	36099200	+	3	LRRC62	NM_052906	1	CGI	unpromoter	0	0	0	0	0	0	0	0	0	0	0	0	0	0	0	0	0	0	0
id_710	chr20	3122834	3122835	+	3	C20orf116	NM_023935	0.95	nCGI	unpromoter	0	0	0	0	0	0	0	0	0	0	0	0	0	0	0	0	0	0	0
id_711	chr22	15558753	15558754	+	3			0.99	CGI	unpromoter	0	0	0	0	0	0	0	0	0	0	0	0	0	0	0	0	0	0	0
id_712	chr6	52643841	52643842	+	5	TMEM14A	NM_014051	0	CGI	promoter	0	0.9469	0.9406	0.8274	0.8596	0.7914	0	0	0	0	0	0.6778	0	0	0	0	0.5868	0.669	0.8508
id_713	chr22	49309089	49309090	+	3	SCO2	NM_005138	1	nCGI	unpromoter	0	0	0.4282	0.2404	0	0	0	0	0	0	0.8477	0	0	0	0	0	0	0	0
id_714	chr6	18495558	18495559	+	9	IBRDC2	NM_182757	0	CGI	promoter	0.9679	0.8515	0.7579	0.0897	0.7113	0.4881	0	0	0	0	0	0.9273	0.9288	0	0.8977	0	0.4335	0.7388	0.8218
id_715	chr22	19913094	19913095	+	3			0	nCGI	unpromoter	0	0	0	0	0	0	0	0	0	0	0	0	0	0	0	0	0	0	0
id_716	chr22	38770377	38770378	+	8	TNRC6B	NM_001024843	0.03	nCGI	promoter	0	0.9073	0	0	0	0.5551	0	0	0.0024	0	0	0.7958	0.9008	0.4304	0.3446	0.8366	0.96	0.9781	0.4397
id_717	chr6	52643829	52643830	+	5	TMEM14A	NM_014051	0.1	CGI	promoter	0	0.9681	0.9498	0.8125	0.8408	0.7735	0	0	0	0	0	0.5444	0	0	0	0	0.5499	0.6521	0.8317
id_718	chr22	35940895	35940896	+	3			0.83	nCGI	unpromoter	0	0	0	0	0	0	0	0	0	0	0	0	0	0	0	0	0	0	0
id_719	chr22	23412878	23412879	+	3			0.77	CGI	unpromoter	0	0	0	0	0	0	0	0	0	0	0	0	0	0	0	0	0	0	0
id_720	chr22	40346752	40346753	+	6	D15Wsu75e	NM_015704	0	CGI	promoter	0	0	0	0	0.0321	0.8209	0	0	0	0	0	0	0	0	0	0	0	0	0
id_721	chr20	8216345	8216346	+	3	PLCB1	NM_182734	0.99	nCGI	unpromoter	0	0	0	0	0	0	0	0	0	0	0	0	0	0	0	0	0	0	0
id_722	chr22	38045527	38045528	+	9	RPL3	NM_000967	0.01	CGI	promoter	0	0	0	0	0	0.5201	0	0	0	0	0	0.9044	0.7101	0	0	0	0	0.8573	0
id_723	chr6	18495510	18495511	+	5	IBRDC2	NM_182757	0	CGI	promoter	0.6603	0.8115	0	0.2492	0.6154	0.4364	0	0	0	0	0	0.5952	0.8168	0	0.8228	0	0.3442	0.6718	0.753
id_724	chr22	18520265	18520266	+	3			1	nCGI	unpromoter	0	0	0	0	0	0	0	0	0	0	0	0	0	0	0	0	0	0	0
id_725	chr6	109883266	109883267	+	6	MICAL1	NM_022765	0.06	CGI	promoter	0	0.0735	0	0	0	0.9743	0	0	0	0	0	0	0	0	0.8972	0.9532	0.9064	0.9063	0.9781
id_726	chr22	36099178	36099179	+	3	LRRC62	NM_052906	1	CGI	unpromoter	0	0	0	0	0	0	0	0	0	0	0	0	0	0	0	0	0	0	0
id_727	chr6	16347584	16347585	+	3	GMPR	NM_006877	0.13	nCGI	unpromoter	0	0.2034	0	0	0.4848	0.3938	0	0	0	0	0	0	0	0	0	0	0	0	0
id_728	chr6	112482240	112482241	+	1	WISP3	NM_198239	0.86	nCGI	promoter	0	0	0	0	0	0	0	0	0	0	0	0	0	0	0	0	0	0	0
id_729	chr20	20816503	20816504	+	3			0.53	nCGI	unpromoter	0	0	0	0	0	0	0	0	0	0	0	0	0	0	0	0	0	0	0
id_730	chr20	37612082	37612083	+	3			1	nCGI	unpromoter	0	0	0	0	0	0	0	0	0	0	0	0	0	0	0	0	0	0	0
id_731	chr22	37042990	37042991	+	7	CSNK1E	NM_152221	0.1	CGI	unpromoter	0	0	0	0	0	0.9202	0	0	0	0	0	0	0	0	0	0	0	0	0
id_732	chr20	40672163	40672164	+	3	PTPRT	NM_007050	0.65	nCGI	unpromoter	0	0	0	0	0	0	0	0	0	0	0	0	0	0	0	0	0	0	0
id_733	chr6	111386244	111386245	+	5	C6orf51	NM_138408	0	CGI	promoter	0	0.7216	0	0	0.814	0.3855	0	0	0	0	0	0	0.7221	0	0.5316	0.1454	0.515	0.4486	0.8342
id_734	chr22	46921703	46921704	+	3			0.9	nCGI	unpromoter	0	0	0	0	0	0	0	0	0	0	0	0	0	0	0	0	0	0	0
id_735	chr6	143000951	143000952	+	1			0.93	nCGI	promoter	0	0	0	0	0	0	0	0	0	0	0	0	0	0	0	0	0	0	0
id_736	chr22	18520256	18520257	+	3			0.89	nCGI	unpromoter	0	0	0	0	0	0	0	0	0	0	0	0	0	0	0	0	0	0	0
id_737	chr6	3176827	3176828	+	3			0.06	nCGI	unpromoter	0	0.979	0	0	0.0392	0	0	0	0	0	0	0	0	0	0	0	0	0	0
id_738	chr22	22360456	22360457	+	3			0.73	nCGI	unpromoter	0	0	0	0	0	0	0	0	0	0	0	0	0	0	0	0	0	0	0
id_739	chr22	34025820	34025821	+	6	TOM1	NM_005488	0.04	CGI	promoter	0	0	0	0	0	0.7696	0	0	0	0	0	0.3538	0.7598	0.0241	0.9707	0.8187	0	0.1392	0
id_740	chr22	29866961	29866962	+	1	PLA2G3	NM_015715	0.64	nCGI	promoter	0	0	0	0	0	0	0	0	0	0	0	0	0	0	0	0	0	0	0
id_741	chr22	36679773	36679774	+	5	POLR2F	NM_021974	0.06	CGI	promoter	0.1108	0.6931	0.6034	0	0.3063	0.7594	0	0	0	0	0	0.4624	0.5076	0	0	0.7012	0.9658	0.9006	0.3193
id_742	chr6	45453686	45453687	+	4	RUNX2	NM_001024630	0.13	CGI	promoter	0.1825	0	0	0	0	0.8736	0	0	0	0	0	0.1922	0.9623	0	0.8741	0.6512	0.9171	0.9314	0.8335
id_743	chr22	34025800	34025801	+	4	TOM1	NM_005488	0.17	CGI	promoter	0	0	0	0	0	0.7469	0	0	0	0	0	0.2953	0.7451	0	0.9877	0.7947	0	0.196	0
id_744	chr22	36244880	36244881	+	7	CARD10	NM_014550	0.11	CGI	unpromoter	0	0	0	0.9091	0	0.2598	0	0	0	0	0.0965	0	0	0	0	0	0	0	0
id_745	chr20	21625772	21625773	+	3			0.37	nCGI	unpromoter	0	0	0	0	0	0	0	0	0	0	0	0	0	0	0	0	0	0	0
id_746	chr6	43652019	43652020	+	9	POLH	NM_006502	0	CGI	promoter	0.0423	0.331	0	0	0	0.645	0	0	0	0	0	0.7188	0.597	0.5965	0.3592	0.3216	0.9371	0.4211	0.9541
id_747	chr22	29361961	29361962	+	6	SLC35E4	NM_001001479	0.01	CGI	promoter	0	0.441	0	0.2709	0.4037	0.8673	0	0	0	0	0	0	0	0	0	0	0.6411	0.4955	0.7291
id_748	chr22	40639779	40639780	+	3			0.08	nCGI	unpromoter	0	0	0	0	0	0	0	0	0	0	0	0	0	0	0	0	0	0	0
id_749	chr22	46921682	46921683	+	3			1	nCGI	unpromoter	0	0	0	0	0	0	0	0	0	0	0	0	0	0	0	0	0	0	0
id_750	chr22	36244840	36244841	+	3	CARD10	NM_014550	0.53	CGI	unpromoter	0	0	0	0.74	0	0.1969	0	0	0	0	0	0	0	0	0	0	0	0	0
id_751	chr20	33023237	33023238	+	3			1	nCGI	unpromoter	0	0	0	0	0	0	0	0	0	0	0	0	0	0	0	0	0	0	0
id_752	chr6	152744079	152744080	+	1	SYNE1	NM_033071	0.73	nCGI	promoter	0	0	0	0	0	0	0	0	0	0	0	0	0	0	0	0	0	0	0
id_753	chr6	27891097	27891098	+	1	HIST1H2BM	NM_003521	0.82	nCGI	promoter	0	0.9547	0	0.4069	0.2089	0.5826	0	0	0	0	0	0.0511	0.7092	0.7744	0	0	0.5429	0	0
id_754	chr20	30585832	30585833	+	3			0.45	nCGI	unpromoter	0	0	0	0.5163	0	0	0	0	0	0	0	0	0	0	0	0	0	0	0
id_755	chr22	40011476	40011477	+	3	RANGAP1	NM_002883	0	nCGI	unpromoter	0	0	0	0.2234	0.7425	0.7127	0	0	0	0	0	0.3452	0	0	0	0	0	0	0
id_756	chr6	27891062	27891063	+	8	HIST1H2BM	NM_003521	0	nCGI	promoter	0	0.8587	0	0.326	0.3916	0.6495	0	0	0	0	0	0.2	0.8131	0.906	0	0	0.6857	0	0
id_757	chr20	37516104	37516105	+	3			0.85	nCGI	unpromoter	0	0	0	0	0	0	0	0	0	0	0	0	0	0	0	0	0	0	0
id_758	chr22	35940826	35940827	+	3			0.95	nCGI	unpromoter	0	0	0	0	0	0	0	0	0	0	0	0	0	0	0	0	0	0	0
id_759	chr22	48978516	48978517	+	3	TRABD	NM_025204	0.99	CGI	unpromoter	0	0	0	0	0	0	0	0	0	0	0	0	0	0	0	0	0	0	0
id_760	chr22	37382331	37382332	+	6	PGEA1	NM_001002880	0.05	CGI	promoter	0	0.5312	0	0	0	0.5417	0	0	0	0	0	0	0.838	0.5053	0.6473	0.0937	0.2504	0.62	0.2328
id_761	chr22	17365635	17365636	+	1			0.49	nCGI	promoter	0	0	0	0	0	0	0	0	0	0	0	0	0	0	0	0	0	0	0
id_762	chr6	42218604	42218605	+	7			0	CGI	unpromoter	0	0	0	0.9035	0.4393	0.5923	0	0	0	0	0	0	0	0	0	0	0	0	0
id_763	chr22	49309003	49309004	+	3	SCO2	NM_005138	0.99	nCGI	unpromoter	0	0	0.3218	0.1405	0	0	0	0	0	0	0.8932	0	0	0	0	0	0	0	0
id_764	chr6	37333565	37333566	+	9	TBC1D22B	NM_017772	0.07	CGI	promoter	0.0982	0.0728	0	0	0.6663	0.6655	0	0	0	0	0	0.9007	0.5678	0	0.1768	0.3065	0.3105	0.3072	0
id_765	chr6	39389774	39389775	+	7	KCNK17	NM_031460	0.05	CGI	unpromoter	0	0	0	0	0	0.5178	0	0	0	0	0	0	0	0	0	0	0	0	0
id_766	chr22	49308978	49308979	+	3	SCO2	NM_005138	0.81	nCGI	unpromoter	0	0	0.2908	0.1115	0	0	0	0	0	0	0.9065	0	0	0	0	0	0	0	0
id_767	chr6	73389267	73389268	+	7	KCNQ5	NM_019842	0.01	CGI	unpromoter	0	0.7605	0	0	0	0.3976	0	0	0	0	0	0	0	0	0	0	0	0	0
id_768	chr22	35940893	35940894	+	3			0.96	nCGI	unpromoter	0	0	0	0	0	0	0	0	0	0	0	0	0	0	0	0	0	0	0
id_769	chr6	111410160	111410161	+	8	BXDC1	NM_032194	0	nCGI	promoter	0	0.4337	0	0	0.2671	0.7258	0	0	0	0	0	0.0473	0.9365	0.3717	0.9593	0.8946	0.9189	0.7016	0.886
id_770	chr6	28998991	28998992	+	7	TRIM27	NM_006510	0.06	CGI	unpromoter	0	0.187	0	0	0.0928	0.9899	0	0	0	0	0	0.299	0.6239	0	0	0	0.8496	0.6916	0
id_771	chr22	17847567	17847568	+	6	CDC45L	NM_003504	0	CGI	promoter	0	0	0	0	0	0.2662	0	0	0	0	0	0	0.2395	0.0573	0.1953	0	0	0.0985	0.3256
id_772	chr6	109883183	109883184	+	8	MICAL1	NM_022765	0.05	nCGI	promoter	0	0.751	0	0	0	0.9482	0	0	0	0	0	0	0	0	0.6667	0.8369	0.6288	0.827	0.7796
id_773	chr6	111386203	111386204	+	5	C6orf51	NM_138408	0.39	CGI	promoter	0	0.8443	0	0	0.9729	0.3358	0	0	0	0	0	0	0.6658	0	0.4597	0.0648	0.4603	0.3852	0.9388
id_774	chr22	41245548	41245549	+	7	CGI-96	NM_015703	0.08	CGI	unpromoter	0	0	0	0	0	0.7674	0	0	0	0	0	0	0.5165	0	0	0	0.8085	0.6865	0.4615
id_775	chr6	111410148	111410149	+	8	BXDC1	NM_032194	0	nCGI	promoter	0	0.4084	0	0	0.2476	0.7093	0	0	0	0	0	0.104	0.9156	0.3509	0.9451	0.8469	0.9053	0.6859	0.8705
id_776	chr22	17847555	17847556	+	6	CDC45L	NM_003504	0	CGI	promoter	0	0	0	0	0	0.2745	0	0	0	0	0	0	0.2531	0.0849	0.2106	0	0	0.1084	0.3497
id_777	chr22	38045431	38045432	+	9	RPL3	NM_000967	0.01	CGI	promoter	0	0	0	0	0.1311	0.5804	0	0	0	0	0	0.94	0.5943	0	0	0	0	0.7317	0
id_778	chr6	73389245	73389246	+	3	KCNQ5	NM_019842	0.02	nCGI	unpromoter	0	0.7286	0	0	0	0.4094	0	0	0	0	0	0	0	0	0	0	0	0	0
id_779	chr22	48978661	48978662	+	3	TRABD	NM_025204	0.89	nCGI	unpromoter	0	0	0	0	0	0	0	0	0	0	0	0	0	0	0	0	0	0	0
id_780	chr20	33023234	33023235	+	3			1	nCGI	unpromoter	0	0	0	0	0	0	0	0	0	0	0	0	0	0	0	0	0	0	0
id_781	chr22	46916863	46916864	+	3	LOC388915	NM_001010902	0.82	nCGI	unpromoter	0	0	0	0	0	0	0	0	0	0	0	0	0	0	0	0	0	0	0
id_782	chr20	30962966	30962967	+	3			1	nCGI	unpromoter	0	0	0	0	0	0	0	0	0	0	0	0	0	0	0	0	0	0	0
id_783	chr20	30962964	30962965	+	3			1	nCGI	unpromoter	0	0	0	0	0	0	0	0	0	0	0	0	0	0	0	0	0	0	0
id_784	chr20	40155835	40155836	+	3	PTPRT	NM_007050	0.92	nCGI	unpromoter	0	0	0	0	0	0	0	0	0	0	0	0	0	0	0	0	0	0	0
id_785	chr6	6704682	6704683	+	3			0	nCGI	unpromoter	0.4891	0	0	0	0	0	0	0	0	0	0	0	0	0	0	0	0	0	0
id_786	chr22	44059699	44059700	+	8	UPK3A	NM_006953	0.19	nCGI	promoter	0	0	0	0	0	0.2586	0	0	0	0	0	0	0	0	0	0	0	0	0
id_787	chr22	21817677	21817678	+	6	RAB36	NM_004914	0	CGI	promoter	0	0	0	0	0	0.6432	0	0	0	0	0	0	0	0	0	0	0	0	0
id_788	chr22	21817662	21817663	+	6	RAB36	NM_004914	0.03	CGI	promoter	0	0	0	0	0	0.6696	0	0	0	0	0	0	0	0	0	0	0	0	0
id_789	chr22	29361930	29361931	+	6	SLC35E4	NM_001001479	0.02	CGI	promoter	0	0.3848	0	0.2356	0.3082	0.8908	0	0	0	0	0	0	0	0	0	0	0.5619	0.415	0.6506
id_790	chr22	29361926	29361927	+	6	SLC35E4	NM_001001479	0.02	CGI	promoter	0	0.3775	0	0.2311	0.2958	0.8939	0	0	0	0	0	0	0	0	0	0	0.5517	0.4047	0.6405
id_791	chr6	159573249	159573250	+	3	FNDC1	NM_032532	0.68	CGI	unpromoter	0	0	0	0	0	0	0	0	0	0	0	0	0	0	0	0	0	0	0
id_792	chr22	47296193	47296194	+	3			0.97	nCGI	unpromoter	0	0	0	0	0	0	0	0	0	0	0	0	0	0	0	0	0	0	0
id_793	chr22	38619369	38619370	+	3	ENTHD1	NM_152512	1	nCGI	unpromoter	0	0	0	0	0	0	0	0	0	0	0	0	0.9223	0	0	0	0	0	0
id_794	chr22	34025716	34025717	+	6	TOM1	NM_005488	0.06	CGI	promoter	0	0	0	0	0.0784	0.6515	0	0	0	0	0	0.0497	0.6835	0	0.941	0.6942	0.0492	0.4347	0.3133
id_795	chr22	48978555	48978556	+	3	TRABD	NM_025204	0.96	CGI	unpromoter	0	0	0	0	0	0	0	0	0	0	0	0	0	0	0	0	0	0	0
id_796	chr20	19595424	19595425	+	3	SLC24A3	NM_020689	0.98	nCGI	unpromoter	0	0	0	0	0	0	0	0	0	0	0	0	0	0	0	0	0	0	0
id_797	chr22	29361868	29361869	+	6	SLC35E4	NM_001001479	0.02	CGI	promoter	0	0.2722	0	0.1651	0.1171	0.9378	0	0	0	0	0	0.0041	0	0	0	0	0.4036	0.2542	0.4937
id_798	chr22	36679637	36679638	+	9	POLR2F	NM_021974	0.08	CGI	promoter	0.8285	0.889	0	0	0	0.9321	0	0	0	0	0	0.8065	0.0504	0	0	0	0.6446	0.5897	0
id_799	chr6	90596665	90596666	+	3	CASP8AP2	NM_012115	1	CGI	unpromoter	0	0.4314	0	0	0	0.5908	0	0	0.6511	0	0.2181	0	0	0	0	0	0	0	0
id_800	chr22	37382285	37382286	+	6	PGEA1	NM_001002880	0.1	CGI	promoter	0	0.4867	0	0	0	0.496	0	0	0	0	0	0	0.7639	0.3439	0.5664	0	0.1857	0.577	0.1397
id_801	chr22	37382283	37382284	+	5	PGEA1	NM_001002880	0	CGI	promoter	0	0.4848	0	0	0	0.494	0	0	0	0	0	0	0.7607	0.3368	0.5629	0	0.1828	0.5752	0.1356
id_802	chr22	36711834	36711835	+	1			0.83	nCGI	promoter	0	0	0	0	0	0	0	0	0	0	0	0	0	0	0	0	0	0	0
id_803	chr22	44888600	44888601	+	3			1	nCGI	unpromoter	0	0	0	0	0	0	0	0	0	0	0	0	0	0	0	0	0	0	0
id_804	chr6	160034146	160034147	+	6	SOD2	NM_000636	0	CGI	promoter	0	0	0	0	0	0.9975	0	0	0	0	0	0.7038	0	0	0	0	0	0	0
id_805	chr6	10529711	10529712	+	7			0.33	CGI	unpromoter	0	0	0	0	0	0	0	0	0	0	0	0	0	0	0	0	0	0	0
id_806	chr22	44888593	44888594	+	3			1	nCGI	unpromoter	0	0	0	0	0	0	0	0	0	0	0	0	0	0	0	0	0	0	0
id_807	chr22	18091226	18091227	+	7	GP1BB	NM_000407	0.06	CGI	unpromoter	0	0	0	0	0	0.8103	0	0	0	0	0	0	0	0	0	0	0	0	0
id_808	chr22	36711856	36711857	+	1			0.98	nCGI	promoter	0	0	0	0	0	0	0	0	0	0	0	0	0	0	0	0	0	0	0
id_809	chr6	10534642	10534643	+	7			0.32	CGI	unpromoter	0	0	0	0	0	0.9073	0	0	0	0	0	0	0	0	0	0	0	0	0
id_810	chr6	106880212	106880213	+	6	ATG5	NM_004849	0.15	CGI	promoter	0.3977	0.9746	0	0	0	0.8795	0	0	0	0	0	0.5888	0.9452	0	0.6253	0.4135	0.9641	0.8378	0
id_811	chr22	21204586	21204587	+	1	SUHW1	NM_080740	0.69	nCGI	promoter	0	0	0	0	0	0	0	0	0	0	0	0	0	0	0	0	0	0	0
id_812	chr22	25052859	25052860	+	3	SEZ6L	NM_021115	0.31	nCGI	unpromoter	0	0	0	0	0	0	0	0	0	0	0	0	0	0	0	0	0	0	0
id_813	chr22	33984731	33984732	+	3	HMG2L1	NM_001003681	1	nCGI	unpromoter	0	0	0.2967	0.6761	0.11	0	0	0	0	0	0	0	0	0	0	0	0	0	0
id_814	chr6	106880185	106880186	+	7	ATG5	NM_004849	0	CGI	unpromoter	0.2443	0.9825	0	0	0	0.9127	0	0	0	0	0	0.5024	0.9792	0	0.6523	0.4962	0.9928	0.7938	0
id_815	chr20	38767823	38767824	+	3			0.9	nCGI	unpromoter	0	0	0	0	0	0	0	0	0	0	0	0	0	0	0	0	0	0	0
id_816	chr22	49561659	49561660	+	3	RABL2B	NM_001003789	1	nCGI	unpromoter	0	0	0	0	0	0	0	0	0	0	0	0	0	0	0	0	0	0	0
id_817	chr22	43264080	43264081	+	3			0.99	nCGI	unpromoter	0	0	0.4146	0	0	0	0	0	0	0	0	0	0	0	0	0	0	0	0
id_818	chr22	21817642	21817643	+	6	RAB36	NM_004914	0.02	CGI	promoter	0	0	0	0	0	0.7047	0	0	0	0	0	0	0	0	0	0	0	0	0
id_819	chr6	170705367	170705368	+	4	TBP	NM_003194	0.21	CGI	promoter	0	0	0	0	0	0.5787	0	0	0	0	0	0.481	0	0	0	0	0	0	0
id_820	chr22	21817625	21817626	+	6	RAB36	NM_004914	0.01	CGI	promoter	0	0	0	0	0	0.7346	0	0	0	0	0	0	0	0	0	0	0	0	0
id_821	chr22	48997801	48997802	+	3	SELO	NM_031454	1	nCGI	unpromoter	0	0	0	0	0	0	0	0	0	0	0	0	0	0	0	0	0	0	0
id_822	chr6	106880155	106880156	+	7	ATG5	NM_004849	0	CGI	unpromoter	0.0739	0.9348	0	0	0	0.9496	0	0	0	0	0	0.4064	0.983	0	0.6824	0.5881	0.945	0.7449	0
id_823	chr6	160248529	160248530	+	3	MAS1	NM_002377	0.96	nCGI	unpromoter	0	0	0	0	0	0	0	0	0	0	0	0	0	0	0	0	0	0	0
id_824	chr22	36401830	36401831	+	3	LGALS1	NM_002305	0.33	nCGI	unpromoter	0	0	0	0	0	0.7559	0	0	0	0	0	0	0	0	0	0	0	0	0
id_825	chr22	36417061	36417062	+	3	NOL12	NM_024313	0.81	nCGI	unpromoter	0	0	0	0	0	0	0.5698	0	0	0	0	0	0	0	0	0	0	0	0
id_826	chr20	37612013	37612014	+	3			1	nCGI	unpromoter	0	0	0	0	0	0	0	0	0	0	0	0	0	0	0	0	0	0	0
id_827	chr20	20383880	20383881	+	3	C20orf74	NM_020343	1	nCGI	unpromoter	0	0	0	0	0	0	0	0	0	0	0	0	0	0	0	0	0	0	0
id_828	chr6	106880142	106880143	+	7	ATG5	NM_004849	0	CGI	unpromoter	0	0.9142	0	0	0	0.9656	0	0	0	0	0	0.3648	0.9666	0	0.6954	0.6279	0.9243	0.7237	0
id_829	chr6	3176683	3176684	+	3			0.01	nCGI	unpromoter	0	0.1562	0	0	0	0	0	0	0	0	0	0	0	0	0	0	0	0	0
id_830	chr22	25052921	25052922	+	3	SEZ6L	NM_021115	0.74	nCGI	unpromoter	0	0	0	0	0	0	0	0	0	0	0	0	0	0	0	0	0	0	0
id_831	chr6	30142649	30142650	+	9	PPP1R11	NM_021959	0	CGI	promoter	0	0.1972	0	0	0.628	0.8448	0	0	0	0	0	0.7324	0	0	0.7494	0	0.166	0.9763	0
id_832	chr20	37611993	37611994	+	3			1	nCGI	unpromoter	0	0	0	0	0	0	0	0	0	0	0	0	0	0	0	0	0	0	0
id_833	chr20	40795641	40795642	+	3	PTPRT	NM_007050	0.48	nCGI	unpromoter	0	0	0	0	0	0	0	0	0	0	0	0	0	0	0	0	0	0	0
id_834	chr22	44059597	44059598	+	6	UPK3A	NM_006953	0.02	CGI	promoter	0	0	0	0	0	0.5171	0	0	0	0	0	0	0	0	0	0	0	0	0
id_835	chr6	170705323	170705324	+	9	TBP	NM_003194	0.33	CGI	promoter	0	0	0	0	0	0.6076	0	0	0	0	0	0.6667	0	0	0	0	0	0	0
id_836	chr6	90596613	90596614	+	7	CASP8AP2	NM_012115	0	CGI	unpromoter	0	0.658	0	0	0	0.6389	0	0	0.5701	0	0.5421	0	0	0	0	0	0	0	0
id_837	chr20	37611987	37611988	+	3			1	nCGI	unpromoter	0	0	0	0	0	0	0	0	0	0	0	0	0	0	0	0	0	0	0
id_838	chr6	101019109	101019110	+	2	SIM1	NM_005068	0.01	CGI	promoter	0	0	0	0	0	0	0	0	0	0	0	0	0	0	0	0	0	0	0
id_839	chr22	35429730	35429731	+	1	CACNG2	NM_006078	0.31	nCGI	promoter	0	0	0	0	0	0	0	0	0	0	0	0	0	0	0	0	0	0	0
id_840	chr6	139056549	139056550	+	3			0.01	nCGI	unpromoter	0	0	0	0	0	0.307	0	0	0	0	0	0	0	0	0	0	0	0	0
id_841	chr20	40155717	40155718	+	3	PTPRT	NM_007050	0.98	nCGI	unpromoter	0	0	0	0	0	0	0	0	0	0	0	0	0	0	0	0	0	0	0
id_842	chr20	20383866	20383867	+	3	C20orf74	NM_020343	1	nCGI	unpromoter	0	0	0	0	0	0	0	0	0	0	0	0	0	0	0	0	0	0	0
id_843	chr22	45021929	45021930	+	3	LOC150383	NM_207327	0.94	nCGI	unpromoter	0	0	0.6127	0	0	0	0	0	0	0	0	0	0	0	0	0	0	0	0
id_844	chr6	37333416	37333417	+	4	C6orf128	NM_145316	0.02	CGI	promoter	0.5714	0	0	0	0.4854	0.4918	0	0	0	0	0	0	0.2949	0	0	0	0.067	0.0557	0
id_845	chr22	46921634	46921635	+	3			0.99	nCGI	unpromoter	0	0	0	0	0	0	0	0	0	0	0	0	0	0	0	0	0	0	0
id_846	chr22	18091116	18091117	+	7	GP1BB	NM_000407	0.23	CGI	unpromoter	0	0	0	0	0	0.6815	0	0	0	0	0	0	0	0	0	0	0	0	0
id_847	chr22	35940839	35940840	+	3			0.89	nCGI	unpromoter	0	0	0	0	0	0	0	0	0	0	0	0	0	0	0	0	0	0	0
id_848	chr20	10636977	10636978	+	3			1	nCGI	unpromoter	0	0	0	0	0	0	0	0	0	0	0	0	0	0	0	0	0	0	0
id_849	chr22	22985171	22985172	+	3			0.94	nCGI	unpromoter	0	0	0	0	0	0	0	0	0	0	0	0	0	0	0	0	0	0	0
id_850	chr20	48336016	48336017	+	3			0.96	nCGI	unpromoter	0	0	0	0	0	0	0	0	0	0	0	0	0	0	0	0	0	0	0
id_851	chr22	44888533	44888534	+	3			1	nCGI	unpromoter	0	0	0	0	0	0	0	0	0	0	0	0	0	0	0	0	0	0	0
id_852	chr20	38762929	38762930	+	3			0.91	nCGI	unpromoter	0	0	0	0	0	0	0	0	0	0	0	0	0	0	0	0	0	0	0
id_853	chr6	52159231	52159232	+	1	IL17A	NM_002190	0.96	nCGI	promoter	0	0.6194	0	0	0	0.4904	0	0	0	0	0	0	0	0	0	0	0	0	0
id_854	chr22	33984637	33984638	+	3	HMG2L1	NM_001003681	0.36	nCGI	unpromoter	0	0	0	0.867	0.2947	0	0	0.1989	0	0	0	0	0	0	0	0	0	0	0
id_855	chr22	18091057	18091058	+	7	Sep-05	NM_002688	0.04	CGI	unpromoter	0	0	0	0	0	0.6124	0	0	0	0	0	0	0	0	0	0	0	0	0
id_856	chr22	48978670	48978671	+	3	TRABD	NM_025204	0.81	nCGI	unpromoter	0	0	0	0	0	0	0	0	0	0	0	0	0	0	0	0	0	0	0
id_857	chr20	35948484	35948485	+	3			0.47	nCGI	unpromoter	0	0	0	0	0	0	0	0	0	0	0	0	0	0	0	0	0	0	0
id_858	chr22	44059556	44059557	+	6	UPK3A	NM_006953	0.04	CGI	promoter	0	0	0	0	0	0.621	0	0	0	0	0	0	0	0	0	0	0	0	0
id_859	chr22	20069243	20069244	+	3			0.11	nCGI	unpromoter	0	0	0	0	0	0	0	0	0	0	0	0	0	0	0	0	0	0	0
id_860	chr6	27548466	27548467	+	3	ZNF184	NM_007149	0.02	nCGI	unpromoter	0	0.8274	0	0.1926	0.5649	0.7371	0	0	0	0	0	0.1525	0.8277	0.7076	0.9393	0.6781	0.7009	0.873	0.92
id_861	chr6	10694108	10694109	+	1	GCNT2	NM_145655	0.75	nCGI	promoter	0	0	0	0	0	0	0	0	0	0	0	0	0	0	0	0	0	0	0
id_862	chr22	35429555	35429556	+		CACNG2	NM_006078	0.03	CGI	promoter	0	0	0	0	0.4504	0	0	0	0	0	0	0	0	0	0	0	0	0	0
id_863	chr22	19698418	19698419	+	5	MGC16703	NM_145042	0.05	CGI	promoter	0	0.6529	0	0.413	0.0539	0.5362	0	0	0	0	0	0.1596	0	0	0	0	0	0.6509	0.9088
id_864	chr22	35429543	35429544	+		CACNG2	NM_006078	0	CGI	promoter	0	0	0	0	0.5147	0	0	0	0	0	0	0	0	0	0	0	0	0	0
id_865	chr22	36029421	36029422	+	3	PSCD4	NM_013385	0.95	nCGI	unpromoter	0	0	0	0	0	0	0	0	0	0	0	0	0	0	0	0	0	0	0
id_866	chr22	36099158	36099159	+	3	LRRC62	NM_052906	1	CGI	unpromoter	0	0	0	0	0	0	0	0	0	0	0	0	0	0	0	0	0	0	0
id_867	chr22	18260170	18260171	+	3	TXNRD2	NM_006440	0.27	nCGI	unpromoter	0	0.7138	0	0	0.3449	0.3573	0	0	0	0	0	0.5226	0	0	0	0	0.8659	0	0.3159
id_868	chr20	48336149	48336150	+	3			0.87	nCGI	unpromoter	0	0	0	0	0	0	0	0	0	0	0	0	0	0	0	0	0	0	0
id_869	chr22	19698382	19698383	+	5	MGC16703	NM_145042	0.14	CGI	promoter	0	0.5596	0	0.3689	0	0.4617	0	0	0	0	0	0	0	0	0	0	0	0.5736	0.9659
id_870	chr20	37678259	37678260	+	3			0.95	nCGI	unpromoter	0	0	0	0	0	0	0	0	0	0.6176	0	0	0	0	0	0	0	0	0
id_871	chr20	15345699	15345700	+	3	C20orf133	NM_001033087	0.95	nCGI	unpromoter	0	0	0	0	0	0	0	0	0	0	0	0	0	0	0	0	0	0	0
id_872	chr6	160248575	160248576	+	3	MAS1	NM_002377	1	nCGI	unpromoter	0	0	0	0	0	0	0	0	0	0	0	0	0	0	0	0	0	0	0
id_873	chr22	29165993	29165994	+	3			0.91	nCGI	unpromoter	0	0	0	0	0	0	0	0	0	0	0	0	0	0	0	0	0	0	0
id_874	chr22	27498638	27498639	+	9	FLJ33814	NM_173510	0.03	CGI	promoter	0	0	0	0	0	0.4141	0	0	0	0	0	0.7465	0.303	0	0	0	0.322	0	0.9558
id_875	chr22	48112662	48112663	+	3			0.79	nCGI	unpromoter	0	0	0	0	0	0	0	0	0	0	0	0	0	0	0	0	0	0	0
id_876	chr22	28286929	28286930	+	3	NIPSNAP1	NM_003634	0.8	nCGI	unpromoter	0	0	0	0	0	0	0	0	0	0	0	0	0	0	0	0	0	0	0
id_877	chr6	89883785	89883786	+	7	SRrp35	NM_080743	0.07	CGI	unpromoter	0	0.7917	0	0	0.9562	0.7123	0	0	0	0	0	0	0	0	0	0	0	0.0565	0
id_878	chr6	90687122	90687123	+	3			0.8	nCGI	unpromoter	0	0	0	0	0	0	0	0	0	0	0	0	0	0	0	0	0	0	0
id_879	chr20	37678213	37678214	+	3			1	nCGI	unpromoter	0	0	0	0	0	0	0	0	0	0.9559	0	0	0	0	0	0	0	0	0
id_880	chr22	21483133	21483134	+	3			0.31	nCGI	unpromoter	0	0	0	0.4843	0	0	0	0	0	0	0	0	0	0	0	0	0	0.8165	0
id_881	chr6	100076088	100076089	+	3			0.01	nCGI	unpromoter	0	0.9936	0	0	0.8671	0.6753	0	0	0	0	0	0	0.7193	0	0.7921	0.5714	0.6448	0.8174	0.8568
id_882	chr22	45071294	45071295	+	9	GTSE1	NM_016426	0	CGI	promoter	0.9754	0.1697	0	0	0.7177	0.9181	0	0	0	0	0	0.9441	0.1349	0.1864	0.0509	0.029	0.0559	0.2109	0.1035
id_883	chr6	84619445	84619446	+	1	C6orf159	NM_001009994	0.06	nCGI	promoter	0	0	0	0	0	0	0	0	0	0	0	0	0	0	0	0	0	0	0
id_884	chr22	49275081	49275082	+	3	MIOX	NM_017584	1	nCGI	unpromoter	0	0	0	0	0	0	0	0	0	0	0	0	0	0	0	0	0	0	0
id_885	chr20	44151743	44151744	+	7	NCOA5	NM_020967	0.11	CGI	unpromoter	0	0	0	0	0.0832	0.6877	0	0	0	0	0.1634	0.6054	0.7723	0	0.8736	0.6284	0.6834	0.8866	0
id_886	chr6	100076080	100076081	+	3			0	nCGI	unpromoter	0	0.9918	0	0	0.8804	0.6863	0	0	0	0	0	0	0.7364	0	0.8107	0.5908	0.6594	0.8344	0.8764
id_887	chr6	160033970	160033971	+	7	SOD2	NM_000636	0.03	CGI	unpromoter	0	0	0	0	0	0.8889	0	0	0	0	0.0563	0.86	0	0	0	0	0	0	0
id_888	chr6	89883741	89883742	+	3	SRrp35	NM_080743	0.02	nCGI	unpromoter	0	0.9444	0	0	0.8081	0.6475	0	0	0	0	0	0	0	0	0	0	0	0	0
id_889	chr20	13047857	13047858	+	3			0.68	nCGI	unpromoter	0	0	0	0	0	0	0	0	0	0	0	0	0	0	0	0	0	0	0
id_890	chr22	37197520	37197521	+	3	KDELR3	NM_016657	0.97	nCGI	unpromoter	0	0	0	0	0	0	0	0	0	0	0	0	0	0	0	0	0	0	0
id_891	chr6	23285209	23285210	+	3			0.92	nCGI	unpromoter	0	0	0	0	0	0	0	0	0	0	0	0	0	0	0	0	0	0	0
id_892	chr6	33474509	33474510	+	3	KIFC1	NM_002263	0.98	nCGI	unpromoter	0	0	0	0	0	0	0	0	0	0	0	0	0	0	0	0	0	0	0
id_893	chr6	41712961	41712962	+				0	CGI	promoter	0	0	0	0	0	0	0	0	0	0	0	0	0	0	0	0	0	0	0
id_894	chr22	17512105	17512106	+	9	DGCR14	NM_022719	0.01	CGI	promoter	0.0569	0.6299	0	0	0.2555	0.4737	0	0	0	0	0	0.5253	0.3373	0.3167	0.3535	0.3182	0.4221	0.4245	0.5435
id_895	chr6	160033929	160033930	+	7	SOD2	NM_000636	0.03	CGI	unpromoter	0	0	0	0	0	0.8636	0	0	0	0	0.1223	0.7584	0	0	0	0	0	0	0
id_896	chr22	18484413	18484414	+	6	HTF9C	NM_022727	0	CGI	promoter	0	0.3024	0	0.0927	0	0.4202	0	0	0	0	0	0	0.8485	0	0	0.95	0.3067	0.9595	0
id_897	chr20	37516171	37516172	+	3			0.41	nCGI	unpromoter	0	0	0	0	0	0	0	0	0	0	0	0	0	0	0	0	0	0	0
id_898	chr6	133160955	133160956	+	3	C6orf192	NM_052831	0	nCGI	unpromoter	0	0.3012	0	0	0	0.4794	0	0	0	0	0	0	0	0	0	0	0	0.3306	0
id_899	chr22	37520046	37520047	+	6	DNAL4	NM_005740	0.06	CGI	promoter	0	0	0	0	0	0.8471	0	0	0	0	0	0	0.3377	0	0.5963	0	0	0.7701	0
id_900	chr22	21323485	21323486	+	3			1	nCGI	unpromoter	0	0	0	0	0	0	0	0	0	0	0	0	0	0	0	0	0	0	0
id_901	chr22	39801131	39801132	+	3			0.95	nCGI	unpromoter	0	0	0	0	0	0	0	0	0	0	0	0	0	0	0	0	0	0	0
id_902	chr22	17846377	17846378	+	7	UFD1L	NM_001035247	0.16	CGI	unpromoter	0	0	0	0	0	0.9026	0	0	0	0	0	0	0.4098	0	0.2859	0	0.7398	0.9168	0
id_903	chr6	36916507	36916508	+	3			0	nCGI	unpromoter	0	0	0	0.2507	0.4015	0.3755	0	0	0	0	0	0	0	0	0	0	0	0	0
id_904	chr6	37062672	37062673	+	8	MTCH1	NM_014341	0.17	nCGI	promoter	0	0.9092	0	0.1199	0	0.3224	0	0	0	0	0	0	0	0	0	0	0	0.6435	0
id_905	chr6	144426761	144426762	+	7			0	CGI	unpromoter	0	0.2518	0	0	0	0.5506	0	0	0	0	0	0.1432	0.979	0	0.8174	0.3213	0	0.6483	0
id_906	chr22	29860269	29860270	+	3	PIB5PA	NM_001002837	1	nCGI	unpromoter	0	0	0	0	0	0	0	0	0	0	0	0	0	0	0	0	0	0	0
id_907	chr6	26325498	26325499	+	4	HIST1H2AE	NM_021052	0	CGI	promoter	0.5799	0	0	0	0	0.4213	0	0	0	0	0	0.2831	0.957	0	0.7214	0	0.372	0.8484	0
id_908	chr22	37871178	37871179	+	7	CBX7	NM_175709	0	CGI	unpromoter	0	0	0	0	0	0.8924	0	0	0	0	0	0	0	0	0	0	0	0	0
id_909	chr22	48978596	48978597	+	3	TRABD	NM_025204	0.87	CGI	unpromoter	0	0	0	0	0	0	0	0	0	0	0	0	0	0	0	0	0	0	0
id_910	chr22	48978549	48978550	+	3	TRABD	NM_025204	0.98	CGI	unpromoter	0	0	0	0	0	0	0	0	0	0	0	0	0	0	0	0	0	0	0
id_911	chr22	38664692	38664693	+	3	GRAP2	NM_004810	0.71	nCGI	unpromoter	0	0	0	0	0	0	0	0	0	0	0	0	0	0	0	0	0	0	0
id_912	chr6	26325480	26325481	+	4	HIST1H2AE	NM_021052	0.06	CGI	promoter	0.6864	0	0	0	0	0.4358	0	0	0	0	0	0.3162	0.9961	0	0.7771	0	0.396	0.8985	0
id_913	chr20	37939350	37939351	+	3			0.79	nCGI	unpromoter	0	0	0	0	0	0	0	0	0	0	0	0	0	0	0	0	0	0	0
id_914	chr22	36099155	36099156	+	3	LRRC62	NM_052906	1	CGI	unpromoter	0	0	0	0	0	0	0	0	0	0	0	0	0	0	0	0	0	0	0
id_915	chr22	21199698	21199699	+	3	SUHW1	NM_080740	0.74	nCGI	unpromoter	0	0	0	0	0	0	0	0	0	0	0	0	0	0	0	0	0	0	0
id_916	chr22	18260134	18260135	+	3	TXNRD2	NM_006440	0.52	nCGI	unpromoter	0	0.7678	0	0	0.4077	0.4	0	0	0	0	0	0.6708	0	0	0	0	0.9094	0	0.3514
id_917	chr22	20253006	20253007	+	3	UBE2L3	NM_198157	0.07	nCGI	unpromoter	0	0	0	0	0.9798	0.5976	0	0	0	0	0	0	0.405	0	0	0	0.5136	0.261	0
id_918	chr6	27548348	27548349	+	3	ZNF184	NM_007149	0.11	nCGI	unpromoter	0	0.6496	0	0.3903	0.8809	0.6079	0	0	0	0	0	0.7892	0.9865	0.857	0.913	0.4658	0.5116	0.7117	0.6578
id_919	chr22	18260119	18260120	+	3	TXNRD2	NM_006440	0.6	nCGI	unpromoter	0	0.7904	0	0	0.4338	0.4178	0	0	0	0	0	0.7325	0	0	0	0	0.9275	0	0.3661
id_920	chr22	36099149	36099150	+	3	LRRC62	NM_052906	1	CGI	unpromoter	0	0	0	0	0	0	0	0	0	0	0	0	0	0	0	0	0	0	0
id_921	chr22	20252989	20252990	+	3	UBE2L3	NM_198157	0.01	nCGI	unpromoter	0	0	0	0	0.9859	0.6155	0	0	0	0	0	0	0.4242	0	0	0	0.5341	0.2825	0
id_922	chr20	42073883	42073884	+	3	C20orf100	NM_032883	0.75	nCGI	unpromoter	0	0	0	0.1969	0.3045	0	0	0	0	0	0	0	0	0	0	0	0	0	0
id_923	chr22	29153248	29153249	+	3	MTP18	NM_016498	0.85	nCGI	unpromoter	0	0	0.9268	0.5328	0	0	0	0	0	0	0.901	0	0	0	0	0	0	0.1136	0
id_924	chr22	48978667	48978668	+	3	TRABD	NM_025204	0.97	nCGI	unpromoter	0	0	0	0	0	0	0	0	0	0	0	0	0	0	0	0	0	0	0
id_925	chr6	126111273	126111274	+	7			0.16	CGI	unpromoter	0	0	0	0	0	0.9123	0	0	0	0	0	0	0	0	0	0	0	0	0
id_926	chr6	37575760	37575761	+	6	C6orf129	NM_138493	0	CGI	promoter	0	0	0	0	0.334	0.5211	0	0	0.0844	0	0	0	0	0	0	0	0.5759	0	0
id_927	chr6	30247948	30247949	+	7	TRIM15	NM_052812	0.14	CGI	unpromoter	0	0	0	0	0	0.7311	0	0	0	0	0	0	0	0	0	0	0	0	0.6588
id_928	chr22	35429426	35429427	+		CACNG2	NM_006078	0	CGI	promoter	0	0	0	0	0.8579	0	0	0	0	0	0	0	0	0	0	0	0	0	0
id_929	chr20	33023071	33023072	+	3			0.86	nCGI	unpromoter	0	0	0	0	0	0	0	0	0	0	0	0	0	0	0	0	0	0	0
id_930	chr6	31487122	31487123	+	3			1	nCGI	unpromoter	0	0	0.6667	0	0	0	0	0	0	0	0.5911	0	0	0	0	0	0	0	0
id_931	chr22	41420008	41420009	+	8	A4GALT	NM_017436	0	nCGI	promoter	0	0	0	0	0	0	0	0	0	0	0	0	0	0	0	0	0	0	0
id_932	chr20	38976275	38976276	+	3			0.84	nCGI	unpromoter	0	0	0	0	0	0	0	0	0	0	0	0	0	0	0	0	0	0	0
id_933	chr22	30073362	30073363	+	7			0	CGI	unpromoter	0	0.9034	0	0	0.0787	0.2592	0	0	0	0	0	0	0	0	0	0	0	0	0
id_934	chr22	48978483	48978484	+	3	TRABD	NM_025204	0.99	CGI	unpromoter	0	0	0	0	0	0	0	0	0	0	0	0	0	0	0	0	0	0	0
id_935	chr6	31487078	31487079	+	3			0.98	nCGI	unpromoter	0	0	0.5072	0	0	0	0	0	0	0	0.4933	0	0	0	0	0	0	0	0
id_936	chr22	19698251	19698252	+	3	MGC16703	NM_145042	0.34	nCGI	unpromoter	0	0.2202	0	0.2083	0	0.1905	0	0	0	0	0	0	0	0	0	0	0	0.2922	0.8263
id_937	chr22	41094195	41094196	+	3			0.21	nCGI	unpromoter	0	0	0	0.8702	0	0.2438	0	0	0	0	0.8456	0	0	0	0	0	0	0	0
id_938	chr22	41094188	41094189	+	3			0.36	nCGI	unpromoter	0	0	0	0.8577	0	0.2367	0	0	0	0	0.8789	0	0	0	0	0	0	0	0
id_939	chr22	38664630	38664631	+	3	GRAP2	NM_004810	0.82	nCGI	unpromoter	0	0	0	0	0	0	0	0	0	0	0	0	0	0	0	0	0	0	0
id_940	chr20	44151656	44151657	+	7	NCOA5	NM_020967	0.05	CGI	unpromoter	0	0	0	0	0.2039	0.7683	0	0	0	0	0.3926	0.9243	0.8965	0	0.9854	0.8553	0.8449	0.9744	0
id_941	chr22	48978646	48978647	+	3	TRABD	NM_025204	0.98	nCGI	unpromoter	0	0	0	0	0	0	0	0	0	0	0	0	0	0	0	0	0	0	0
id_942	chr22	36099142	36099143	+	3	LRRC62	NM_052906	1	CGI	unpromoter	0	0	0	0	0	0	0	0	0	0	0	0	0	0	0	0	0	0	0
id_943	chr22	24044345	24044346	+	3	LOC91353	NM_001013618	0.29	nCGI	unpromoter	0	0	0	0	0	0	0	0	0	0	0	0	0	0	0	0	0	0	0
id_944	chr22	47296168	47296169	+	3			1	nCGI	unpromoter	0	0	0	0	0	0	0	0	0	0	0	0	0	0	0	0	0	0	0
id_945	chr22	22452888	22452889	+	8	MMP11	NM_005940	0	nCGI	promoter	0	0	0	0	0	0	0	0	0	0	0	0	0	0	0	0	0	0	0
id_946	chr6	100075970	100075971	+	3			0	nCGI	unpromoter	0	0.7909	0	0	0.9369	0.8366	0	0	0	0	0	0	0.9712	0	0.9322	0.8571	0.8597	0.9321	0.8543
id_947	chr22	17512035	17512036	+	6	DGCR14	NM_022719	0.03	CGI	promoter	0	0.1753	0	0	0.39	0.6211	0	0	0	0	0	0.2028	0.477	0.4833	0.488	0.4856	0.5768	0.5488	0.6804
id_948	chr22	18090944	18090945	+	7	Sep-05	NM_002688	0.14	CGI	unpromoter	0	0	0	0	0	0.4801	0	0	0	0	0	0	0	0	0	0	0	0	0
id_949	chr20	44151606	44151607	+	7	NCOA5	NM_020967	0.07	CGI	unpromoter	0	0	0	0	0.2732	0.8146	0	0	0	0	0.5244	0.6541	0.9679	0	0.9044	0.9857	0.9378	0.8946	0
id_950	chr20	10601075	10601076	+	3	JAG1	NM_000214	0	nCGI	unpromoter	0	0.5631	0	0	0.7858	0.2469	0	0	0	0	0	0	0	0	0	0	0	0	0
id_951	chr22	17511992	17511993	+	8	DGCR14	NM_022719	0	nCGI	promoter	0	0	0	0	0.4726	0.7116	0	0	0	0	0	0	0.5629	0.5857	0.5706	0.5885	0.6718	0.6252	0.7644
id_952	chr22	21323505	21323506	+	3			0.9	nCGI	unpromoter	0	0	0	0	0	0	0	0	0	0	0	0	0	0	0	0	0	0	0
id_953	chr6	43763288	43763289	+	7	MRPS18A	NM_018135	0.47	CGI	unpromoter	0	0.4794	0	0	0	0.9305	0	0	0	0	0	0.0098	0.9554	0	0.4878	0.9554	0.8006	0.7098	0.8962
id_954	chr22	47133624	47133625	+	3			0.14	nCGI	unpromoter	0	0	0	0	0	0	0	0	0	0	0	0	0	0	0	0	0	0	0
id_955	chr22	22598945	22598946	+	3			0.63	nCGI	unpromoter	0	0	0	0	0	0	0	0	0	0	0	0	0	0	0	0	0	0	0
id_956	chr20	14844240	14844241	+	3	C20orf133	NM_001033086	0.97	nCGI	unpromoter	0	0	0	0	0	0	0	0	0	0	0	0	0	0	0	0	0	0	0
id_957	chr22	25052928	25052929	+	3	SEZ6L	NM_021115	0.45	nCGI	unpromoter	0	0	0	0	0	0	0	0	0	0	0	0	0	0	0	0	0	0	0
id_958	chr6	144426678	144426679	+	7			0.1	CGI	unpromoter	0	0.3867	0	0	0	0.4766	0	0	0	0	0	0	0.934	0	0.7523	0.5512	0	0.5767	0
id_959	chr22	36401596	36401597	+	8	LGALS1	NM_002305	0.08	nCGI	promoter	0	0	0	0	0	0.5969	0	0	0	0	0	0	0	0	0	0	0	0	0
id_960	chr22	45931799	45931800	+	3	TBC1D22A	NM_014346	0.9	nCGI	unpromoter	0	0	0	0	0	0	0	0	0	0	0.9198	0	0	0	0	0	0	0	0
id_961	chr6	43089740	43089741	+	5	MEA1	NM_014623	1	CGI	promoter	0	0	0	0	0	0.9133	0	0	0	0	0	0.6109	0	0	0	0	0	0	0
id_962	chr6	36916355	36916356	+	7			0	CGI	unpromoter	0	0	0	0	0.7829	0.523	0	0	0	0	0.589	0	0	0	0	0	0	0	0
id_963	chr22	41741426	41741427	+	9	PACSIN2	NM_007229	0.01	CGI	promoter	0.2895	0.5259	0	0	0.5115	0.5519	0	0	0	0	0	0.8732	0.2407	0	0	0.8058	0.9118	0.9601	0.4927
id_964	chr6	10946872	10946873	+	6			0	CGI	promoter	0	0.3624	0	0	0	0.6144	0	0	0	0	0	0	0	0	0.3516	0	0	0	0
id_965	chr22	35940791	35940792	+	3			0.83	nCGI	unpromoter	0	0	0	0	0	0	0	0	0	0	0	0	0	0	0	0	0	0	0
id_966	chr22	26716904	26716905	+	3			0.78	nCGI	unpromoter	0	0	0	0	0	0	0	0	0	0	0	0	0	0	0	0	0	0	0
id_967	chr22	47296104	47296105	+	3			0.97	nCGI	unpromoter	0	0	0	0	0	0	0	0	0	0	0	0	0	0	0	0	0	0	0
id_968	chr20	38762951	38762952	+	3			1	nCGI	unpromoter	0	0	0	0	0	0	0	0	0	0	0	0	0	0	0	0	0	0	0
id_969	chr20	22440943	22440944	+	3			0	nCGI	unpromoter	0	0	0	0	0	0	0	0	0	0	0	0	0	0	0	0	0	0	0
id_970	chr20	38762948	38762949	+	3			1	nCGI	unpromoter	0	0	0	0	0	0	0	0	0	0	0	0	0	0	0	0	0	0	0
id_971	chr6	122763099	122763100	+	7	HSF2	NM_004506	0	CGI	unpromoter	0	0.2855	0	0	0.1419	0.9529	0	0	0	0	0	0	0.6126	0	0	0.3142	0.7612	0.4352	0
id_972	chr6	10946826	10946827	+	6			0.03	CGI	promoter	0	0.2541	0	0	0	0.6619	0	0	0	0	0.1449	0	0	0	0.4436	0	0	0	0
id_973	chr20	38070070	38070071	+	3			0.25	nCGI	unpromoter	0	0	0	0	0	0	0	0	0	0	0	0	0	0	0	0	0	0	0
id_974	chr20	39426940	39426941	+	3	EMILIN3	NM_052846	0	nCGI	unpromoter	0	0	0	0	0	0	0	0	0	0	0	0	0	0	0	0	0	0	0
id_975	chr6	10946818	10946819	+	6			0.03	CGI	promoter	0	0.2353	0	0	0	0.6701	0	0	0	0	0.2029	0	0	0	0.4595	0	0	0	0
id_976	chr6	44322121	44322122	+	4	HSP90AB1	NM_007355	0	CGI	promoter	0.9053	0	0	0	0	0.5204	0	0	0	0	0	0.1681	0.2349	0	0	0	0.3195	0.5464	0
id_977	chr22	27788656	27788657	+	1	C22orf31	NM_015370	0.93	nCGI	promoter	0	0	0	0	0	0	0	0	0	0	0	0	0	0	0	0	0	0	0
id_978	chr22	23143267	23143268	+	1	SPECC1L	NM_015330	1	nCGI	promoter	0	0	0	0	0	0	0	0	0	0	0	0	0	0	0	0	0	0	0
id_979	chr22	46921720	46921721	+	3			0.88	nCGI	unpromoter	0	0	0	0	0	0	0	0	0	0	0	0	0	0	0	0	0	0	0
id_980	chr22	30073277	30073278	+	7			0.01	CGI	unpromoter	0	0.7554	0	0	0	0.2957	0	0	0	0	0	0	0	0	0	0	0	0	0
id_981	chr20	42073727	42073728	+	3	C20orf100	NM_032883	0.33	nCGI	unpromoter	0	0	0.4458	0.4528	0.7071	0	0	0	0	0	0	0	0	0	0	0	0	0	0
id_982	chr22	29860249	29860250	+	3	PIB5PA	NM_001002837	1	nCGI	unpromoter	0	0	0	0	0	0	0	0	0	0	0	0	0	0	0	0	0	0	0
id_983	chr6	34541997	34541998	+	2	PACSIN1	NM_020804	0.04	CGI	promoter	0	0	0	0	0	0	0	0	0	0	0	0	0	0	0	0	0	0	0
id_984	chr6	44322066	44322067	+	4	HSP90AB1	NM_007355	0	CGI	promoter	0.7088	0.072	0	0	0.1588	0.4853	0	0	0	0	0	0.1068	0.1807	0	0	0	0.273	0.4989	0
id_985	chr6	30247810	30247811	+	7	TRIM15	NM_052812	0.08	CGI	unpromoter	0	0	0	0	0	0.2866	0	0	0	0	0	0	0	0	0	0	0	0	0
id_986	chr6	23285139	23285140	+	3			0.9	nCGI	unpromoter	0	0	0	0	0	0	0	0	0	0	0	0	0	0	0	0	0	0	0
id_987	chr22	28067720	28067721	+	3	AP1B1	NM_001127	0.96	nCGI	unpromoter	0	0	0	0	0	0	0	0	0	0	0	0	0	0	0	0	0	0	0
id_988	chr20	44151570	44151571	+	7	NCOA5	NM_020967	0	CGI	unpromoter	0	0	0	0	0.3232	0.848	0	0	0	0	0.6192	0.4595	0.9807	0	0.846	0.9205	0.9954	0.8371	0
id_989	chr22	49275077	49275078	+	3	MIOX	NM_017584	0.68	nCGI	unpromoter	0	0	0	0	0	0	0	0	0	0	0	0	0	0	0	0	0	0	0
id_990	chr6	96570253	96570254	+	2	FUT9	NM_006581	0.44	CGI	promoter	0	0	0	0	0	0	0	0	0	0	0	0	0	0	0	0	0	0	0
id_991	chr22	28039933	28039934	+	7	RRP22	NM_006477	0.37	CGI	unpromoter	0	0	0	0	0	0	0	0	0	0	0	0	0	0	0	0	0	0	0
id_992	chr22	22638677	22638678	+	1			0.16	nCGI	promoter	0	0	0	0	0	0	0	0	0	0	0	0	0	0	0	0	0	0	0
id_993	chr22	37431294	37431295	+	8	GTPBP1	NM_004286	0	nCGI	promoter	0.1418	0.8126	0	0	0.4834	0	0	0	0	0	0	0.866	0	0.1429	0	0	0	0	0
id_994	chr22	23933055	23933056	+	3	CRYBB3	NM_004076	0.88	CGI	unpromoter	0	0	0	0	0	0	0	0	0	0	0	0	0	0	0	0	0	0	0
id_995	chr6	160033740	160033741	+	7	SOD2	NM_000636	0.03	CGI	unpromoter	0	0	0.4726	0.2122	0	0.7469	0	0	0	0	0.4264	0.29	0	0	0	0	0	0	0
id_996	chr6	143873970	143873971	+	3	FUCA2	NM_032020	0.72	nCGI	unpromoter	0	0.4885	0	0.233	0.7102	0.5371	0	0	0	0	0	0	0.3194	0.7404	0.4028	0	0.4575	0.5433	0.5231
id_997	chr20	22498193	22498194	+	3			0.45	nCGI	unpromoter	0	0	0	0	0	0	0	0	0	0	0	0	0	0	0	0	0	0	0
id_998	chr22	26716920	26716921	+	3			0.63	nCGI	unpromoter	0	0	0	0	0	0	0	0	0	0	0	0	0	0	0	0	0	0	0
id_999	chr22	22511786	22511787	+	8	DERL3	NM_001002862	0	nCGI	promoter	0	0.4791	0	0	0.5442	0.2356	0	0	0	0	0	0	0	0	0	0	0	0.4313	0
id_1000	chr6	36749801	36749802	+	3			0.26	nCGI	unpromoter	0	0	0	0	0	0	0	0	0	0	0	0	0	0	0	0	0	0	0
id_1001	chr6	36916316	36916317	+	7			0	CGI	unpromoter	0	0	0	0	0.8808	0.5609	0	0	0	0	0.8562	0	0	0	0	0	0	0	0
id_1002	chr22	20336584	20336585	+	7			0	CGI	unpromoter	0	0.9121	0	0	0	0.4925	0	0	0	0	0	0	0	0	0	0	0	0	0
id_1003	chr20	15067990	15067991	+	3	C20orf133	NM_001033086	0.28	nCGI	unpromoter	0	0	0	0	0	0	0	0	0	0	0	0	0	0	0	0	0	0	0
id_1004	chr22	23837439	23837440	+	7			0.02	CGI	unpromoter	0	0.12	0	0	0.572	0.8645	0	0	0	0	0	0	0	0	0	0	0.1078	0.6258	0
id_1005	chr6	31837199	31837200	+	3	MSH5	NM_002441	0.89	nCGI	unpromoter	0	0	0	0	0	0	0.2697	0	0	0	0	0	0	0	0	0	0	0	0
id_1006	chr6	26355014	26355015	+	1	HIST1H4G	NM_003547	0.78	nCGI	promoter	0	0	0	0	0	0	0	0	0	0	0	0	0	0	0	0	0	0	0
id_1007	chr22	22452864	22452865	+	1	MMP11	NM_005940	0.82	nCGI	promoter	0	0	0	0	0	0	0	0	0	0	0	0	0	0	0	0	0	0	0
id_1008	chr6	10946792	10946793	+	6			0	CGI	promoter	0	0.1741	0	0	0	0.6969	0	0	0	0	0.3913	0	0	0	0.5115	0	0	0	0
id_1009	chr22	23150349	23150350	+	7			0	CGI	unpromoter	0	0	0	0	0	0	0	0	0	0	0	0	0	0	0	0	0	0	0
id_1010	chr22	41741325	41741326	+	9	PACSIN2	NM_007229	0.02	CGI	promoter	0.3816	0.2642	0	0	0.2382	0.6351	0	0	0	0	0	0.531	0.375	0	0	0.2203	0.8987	0.7954	0.071
id_1011	chr22	23143270	23143271	+	1	SPECC1L	NM_015330	0.88	nCGI	promoter	0	0	0	0	0	0	0	0	0	0	0	0	0	0	0	0	0	0	0
id_1012	chr22	45931650	45931651	+	3	TBC1D22A	NM_014346	0.86	nCGI	unpromoter	0	0	0	0	0	0	0	0	0	0	0.5925	0	0	0	0	0	0	0	0
id_1013	chr22	49413011	49413012	+	8	ARSA	NM_000487	0.24	nCGI	promoter	0	0	0	0	0	0.3515	0	0	0	0	0.3428	0	0	0	0	0	0	0	0
id_1014	chr6	37062423	37062424	+	9	MTCH1	NM_014341	0	CGI	promoter	0	0.6644	0	0	0	0.4887	0	0	0	0	0	0.5449	0	0	0	0	0	0.9414	0
id_1015	chr22	23837356	23837357	+	3			0	nCGI	unpromoter	0	0.3193	0	0	0.7313	0.9902	0	0	0	0	0	0.8784	0	0	0	0	0.3259	0.7246	0
id_1016	chr22	47296136	47296137	+	3			0.98	nCGI	unpromoter	0	0	0	0	0	0	0	0	0	0	0	0	0	0	0	0	0	0	0
id_1017	chr20	11176310	11176311	+	3			0.7	nCGI	unpromoter	0	0	0	0	0	0	0	0	0	0	0	0	0	0	0	0	0	0	0
id_1018	chr20	37257752	37257753	+	3			0.87	nCGI	unpromoter	0	0	0	0	0	0	0	0	0	0	0	0	0	0	0	0	0	0	0
id_1019	chr20	29775189	29775190	+	6	BCL2L1	NM_001191	0.04	CGI	promoter	0	0.1221	0	0	0	0.1923	0	0	0	0	0	0	0.4322	0	0	0	0.3321	0.2081	0
id_1020	chr22	38246227	38246228	+	6	ATF4	NM_001675	0	CGI	promoter	0	0	0	0	0	0.7725	0	0	0.073	0	0	0	0.7167	0	0.1986	0	0.8079	0	0
id_1021	chr22	30670080	30670081	+	5	YWHAH	NM_003405	0.01	CGI	promoter	0	0.8418	0	0.0774	0	0.4151	0	0	0	0	0	0	0	0	0	0	0	0.8401	0
id_1022	chr22	20252803	20252804	+	3	UBE2L3	NM_198157	0.06	nCGI	unpromoter	0	0	0	0	0.6109	0.8123	0	0	0	0	0	0	0.6346	0.4122	0	0.6009	0.7589	0.517	0
id_1023	chr22	22362444	22362445	+	1	Rgr	NM_153615	0.73	nCGI	promoter	0	0	0	0	0	0	0	0	0	0	0	0	0	0	0	0	0	0	0
id_1024	chr22	28067702	28067703	+	3	AP1B1	NM_001127	1	nCGI	unpromoter	0	0	0	0	0	0	0	0	0	0	0	0	0	0	0	0	0	0	0
id_1025	chr22	29153050	29153051	+	3	MTP18	NM_016498	0	nCGI	unpromoter	0	0	0.676	0.746	0.2142	0.0268	0	0	0	0	0.6907	0	0.1106	0	0	0	0	0.301	0
id_1026	chr22	18259899	18259900	+	7	TXNRD2	NM_006440	0.47	CGI	unpromoter	0	0.879	0	0	0.8171	0.6789	0	0	0	0	0	0.3621	0	0	0	0	0.8068	0	0.5827
id_1027	chr22	49036059	49036060	+	3	MAPK12	NM_002969	0.96	nCGI	unpromoter	0	0	0	0	0	0	0	0	0	0	0	0	0	0	0	0	0	0	0
id_1028	chr22	18259888	18259889	+	7	TXNRD2	NM_006440	0.64	CGI	unpromoter	0	0.8625	0	0	0.8362	0.692	0	0	0	0	0	0.3169	0	0	0	0	0.7935	0	0.5935
id_1029	chr6	134252741	134252742	+	2	TCF21	NM_003206	0.03	CGI	promoter	0	0	0	0	0	0	0	0	0	0	0	0	0	0	0	0	0	0	0
id_1030	chr6	43593053	43593054	+	6	POLR1C	NM_203290	0.21	CGI	promoter	0	0.5823	0	0	0	0.869	0	0	0	0	0	0	0.5485	0.9792	0.7227	0.689	0.6832	0.7313	0.8094
id_1031	chr20	19276782	19276783	+	3	SLC24A3	NM_020689	0.68	nCGI	unpromoter	0	0.2466	0	0	0	0.6267	0	0	0	0	0	0	0	0	0	0	0	0	0
id_1032	chr22	37481483	37481484	+	6	UNC84B	NM_015374	0	CGI	promoter	0	0	0	0	0	0.9838	0	0	0	0	0	0	0	0	0	0	0	0	0
id_1033	chr22	36928825	36928826	+	7	MAFF	NM_012323	0.03	CGI	unpromoter	0	0	0	0	0	0.6358	0	0	0	0	0.0422	0.4235	0	0	0	0	0	0.6631	0
id_1034	chr22	25238504	25238505	+	9	TFIP11	NM_001008697	0.07	CGI	promoter	0	0.9044	0	0	0.0806	0.7892	0	0	0.338	0	0	0.7073	0.8166	0.0585	0.8352	0.8732	0.7026	0.8849	0.8605
id_1035	chr6	161614719	161614720	+	7	AGPAT4	NM_020133	0	CGI	unpromoter	0	0	0	0	0	0.762	0	0	0	0	0	0	0	0	0	0	0	0.6579	0.734
id_1036	chr6	43531642	43531643	+	5	EGFL9	NM_206539	0.05	CGI	promoter	0	0.8506	0	0.3012	0.8075	0.2538	0	0	0	0	0	0	0	0	0	0	0.7204	0.7525	0
id_1037	chr20	19276768	19276769	+	3	SLC24A3	NM_020689	0.69	nCGI	unpromoter	0	0.2082	0	0	0	0.6733	0	0	0	0	0	0	0	0	0	0	0	0.0547	0
id_1038	chr22	17365658	17365659	+	1			0.41	nCGI	promoter	0	0	0	0	0	0	0	0	0	0	0	0	0	0	0	0	0	0	0
id_1039	chr20	42045983	42045984	+	3	C20orf100	NM_032883	0	nCGI	unpromoter	0	0	0	0	0	0	0	0	0	0	0	0	0	0	0	0	0	0	0
id_1040	chr20	11200751	11200752	+	3			0.92	nCGI	unpromoter	0	0	0	0	0	0	0	0	0	0	0	0	0	0	0	0	0	0	0
id_1041	chr22	32376642	32376643	+	3	LARGE	NM_004737	0.2	nCGI	unpromoter	0	0	0	0	0	0	0	0	0	0	0	0	0	0	0	0	0	0	0
id_1042	chr22	35678371	35678372	+	3			0.95	nCGI	unpromoter	0	0	0	0	0	0	0	0	0	0	0	0	0	0	0	0	0	0	0
id_1043	chr22	35837654	35837655	+	3			0.64	nCGI	unpromoter	0	0	0	0.072	0	0.0525	0	0	0	0	0	0	0	0	0	0	0	0	0
id_1044	chr20	10964290	10964291	+	3			0.49	nCGI	unpromoter	0	0	0	0	0	0	0	0	0	0	0	0	0	0	0	0	0	0	0
id_1045	chr20	1395115	1395116	+	7	NSFL1C	NM_182483	0	CGI	unpromoter	0	0	0	0	0	0.7686	0	0	0	0	0.0868	0	0.4631	0.4766	0	0	0.6053	0	0
id_1046	chr22	15558803	15558804	+	3			0.93	CGI	unpromoter	0	0	0	0	0	0	0	0	0	0	0	0	0	0	0	0	0	0	0
id_1047	chr22	22985149	22985150	+	3			0.9	nCGI	unpromoter	0	0	0	0	0	0	0	0	0	0	0	0	0	0	0	0	0	0	0
id_1048	chr22	28806395	28806396	+	2	HORMAD2	NM_152510	0.02	CGI	promoter	0	0	0	0	0	0	0	0	0	0	0	0	0	0	0	0	0	0	0
id_1049	chr22	34112938	34112939	+	3	HMOX1	NM_002133	0.8	nCGI	unpromoter	0	0	0	0	0	0	0	0	0	0	0	0	0	0	0	0	0	0	0
id_1050	chr6	126320100	126320101	+	7	HINT3	NM_138571	0	CGI	unpromoter	0	0.8089	0	0	0.1408	0.7048	0	0	0	0	0	0	0.914	0	0.9424	0.9901	0.8027	0.5478	0.5328
id_1051	chr22	22511738	22511739	+	8	DERL3	NM_001002862	0.24	nCGI	promoter	0	0.6334	0	0	0.7138	0.2919	0	0	0	0	0	0	0	0	0	0	0	0.4863	0
id_1052	chr22	49035929	49035930	+	3	MAPK12	NM_002969	0.85	nCGI	unpromoter	0	0	0	0	0	0	0	0	0	0	0	0	0	0	0	0	0	0	0
id_1053	chr22	35232895	35232896	+	6	FOXRED2	NM_024955	0.12	CGI	promoter	0	0.5241	0	0	0	0.8405	0	0	0	0	0.8345	0.0833	0	0	0	0	0	0.6481	0
id_1054	chr20	22498190	22498191	+	3			0.46	nCGI	unpromoter	0	0	0	0	0	0	0	0	0	0	0	0	0	0	0	0	0	0	0
id_1055	chr6	126320090	126320091	+	7	HINT3	NM_138571	0	CGI	unpromoter	0	0.8267	0	0	0.1006	0.7159	0	0	0	0	0	0	0.9299	0	0.9235	0.9704	0.7876	0.5586	0.5436
id_1056	chr22	20336532	20336533	+	7			0.09	CGI	unpromoter	0	0.6264	0	0	0	0.5603	0	0	0	0	0	0	0	0	0	0	0	0	0
id_1057	chr22	49275068	49275069	+	3	MIOX	NM_017584	0.55	nCGI	unpromoter	0	0	0	0	0	0	0	0	0	0	0	0	0	0	0	0	0	0	0
id_1058	chr22	49274876	49274877	+	3	MIOX	NM_017584	0.86	nCGI	unpromoter	0	0	0	0	0	0	0	0	0	0	0	0	0	0	0	0	0	0	0
id_1059	chr22	35232861	35232862	+	6	FOXRED2	NM_024955	0.04	CGI	promoter	0	0.4528	0	0	0	0.7796	0	0	0	0	0.931	0	0	0	0	0	0	0.562	0
id_1060	chr22	35232857	35232858	+	6	FOXRED2	NM_024955	0.17	CGI	promoter	0	0.4444	0	0	0	0.7724	0	0	0	0	0.9034	0	0	0	0	0	0	0.5519	0
id_1061	chr6	112482192	112482193	+	1	WISP3	NM_198239	0.88	nCGI	promoter	0	0	0	0	0	0	0	0	0	0	0	0	0	0	0	0	0	0	0
id_1062	chr6	126320036	126320037	+	7	HINT3	NM_138571	0.03	CGI	unpromoter	0	0.9227	0	0	0	0.7753	0	0	0	0	0	0	0.9841	0	0.8215	0.8639	0.706	0.617	0.6017
id_1063	chr22	37079671	37079672	+	3			1	nCGI	unpromoter	0	0	0	0	0	0	0	0	0	0	0	0	0.7904	0	0	0	0	0	0
id_1064	chr6	43089586	43089587	+	6	MEA1	NM_014623	0	CGI	promoter	0	0.3544	0	0	0	0.7742	0	0	0	0	0	0.3987	0	0	0	0	0	0	0
id_1065	chr22	35232831	35232832	+	8	FOXRED2	NM_024955	0.12	nCGI	promoter	0	0.3899	0	0	0	0.7258	0	0	0	0	0.7241	0	0	0	0	0	0	0.4861	0
id_1066	chr6	126320022	126320023	+	7	HINT3	NM_138571	0.1	CGI	unpromoter	0	0.9476	0	0	0	0.7907	0	0	0	0	0	0	0.9618	0	0.7951	0.8363	0.6848	0.6321	0.6168
id_1067	chr20	21611505	21611506	+	3			0.81	nCGI	unpromoter	0	0	0	0	0	0	0	0	0	0	0	0	0	0	0	0	0	0	0
id_1068	chr6	37062392	37062393	+	9	MTCH1	NM_014341	0.06	CGI	promoter	0	0.6113	0	0	0	0.5093	0	0	0	0	0	0.7368	0	0	0	0	0	0.9785	0
id_1069	chr20	19595496	19595497	+	3	SLC24A3	NM_020689	0.93	nCGI	unpromoter	0	0	0	0	0	0	0	0	0	0	0	0	0	0	0	0	0	0	0
id_1070	chr22	23837323	23837324	+	3			0.02	nCGI	unpromoter	0	0.3986	0.0588	0	0.7946	0.9599	0	0	0	0	0	0.6757	0	0	0	0	0.4126	0.7638	0
id_1071	chr6	37062368	37062369	+	9	MTCH1	NM_014341	0	CGI	promoter	0	0.5702	0	0	0	0.5254	0	0	0	0	0	0.8854	0	0	0	0	0	0.9928	0
id_1072	chr22	30388258	30388259	+	9			0.01	CGI	promoter	0	0.8852	0	0	0.6505	0.8012	0	0	0	0	0	0.8802	0.6965	0	0.7333	0.8505	0.0765	0.8142	0.8317
id_1073	chr22	35940785	35940786	+	3			0.83	nCGI	unpromoter	0	0	0	0	0	0	0	0	0	0	0	0	0	0	0	0	0	0	0
id_1074	chr6	37062347	37062348	+	9	MTCH1	NM_014341	0	CGI	promoter	0	0.5342	0	0	0	0.5394	0	0	0	0	0	0.9845	0	0	0	0	0	0.9677	0
id_1075	chr20	38762869	38762870	+	3			0.83	nCGI	unpromoter	0	0	0	0	0	0	0	0	0	0	0	0	0	0	0	0	0	0	0
id_1076	chr6	33161666	33161667	+	3	HLA-DPB1	NM_002121	0.68	nCGI	unpromoter	0	0	0	0	0	0	0	0	0	0	0	0	0	0	0	0	0	0	0
id_1077	chr22	46916860	46916861	+	3	LOC388915	NM_001010902	0.67	nCGI	unpromoter	0	0	0	0	0	0	0	0	0	0	0	0	0	0	0	0	0	0	0
id_1078	chr22	22985268	22985269	+	3			0.53	nCGI	unpromoter	0	0	0	0	0	0	0	0	0	0	0	0	0	0	0	0	0	0	0
id_1079	chr22	18610078	18610079	+	3	RTN4R	NM_023004	1	CGI	unpromoter	0	0	0.422	0	0	0.2092	0	0	0	0	0	0	0	0	0	0	0	0	0
id_1080	chr20	37911738	37911739	+	3			0.2	nCGI	unpromoter	0	0	0	0	0	0	0	0	0	0	0	0	0	0	0	0	0	0	0
id_1081	chr20	11176418	11176419	+	3			0.45	nCGI	unpromoter	0	0	0	0	0	0	0	0	0	0	0	0	0	0	0	0	0	0	0
id_1082	chr22	35940832	35940833	+	3			1	nCGI	unpromoter	0	0	0	0	0	0	0	0	0	0	0	0	0	0	0	0	0	0	0
id_1083	chr22	48978655	48978656	+	3	TRABD	NM_025204	0.88	nCGI	unpromoter	0	0	0	0	0	0	0	0	0	0	0	0	0	0	0	0	0	0	0
id_1084	chr22	49412905	49412906	+	1	ARSA	NM_000487	0.6	nCGI	promoter	0	0	0	0	0	0.235	0	0	0	0	0.4256	0	0	0	0	0	0	0	0
id_1085	chr22	30669998	30669999	+	8	YWHAH	NM_003405	0.03	nCGI	promoter	0	0.998	0	0.2286	0	0.3549	0	0	0	0	0	0	0	0	0	0	0	0.7313	0
id_1086	chr22	36928799	36928800	+	7	MAFF	NM_012323	0.02	CGI	unpromoter	0	0	0	0	0	0.6557	0	0	0	0	0.1988	0.5765	0	0	0	0	0	0.683	0
id_1087	chr22	47296145	47296146	+	3			1	nCGI	unpromoter	0	0	0	0	0	0	0	0	0	0	0	0	0	0	0	0	0	0	0
id_1088	chr22	49412894	49412895	+	1	ARSA	NM_000487	0.71	nCGI	promoter	0	0	0	0	0	0.223	0	0	0	0	0.4342	0	0	0	0	0	0	0	0
id_1089	chr22	37396795	37396796	+	3	PGEA1	NM_001002880	0.73	nCGI	unpromoter	0	0	0	0	0	0	0.0589	0	0	0	0	0	0	0	0	0	0	0	0
id_1090	chr22	47296129	47296130	+	3			0.93	nCGI	unpromoter	0	0	0	0	0	0	0	0	0	0	0	0	0	0	0	0	0	0	0
id_1091	chr6	55551964	55551965	+	2	HMGCLL1	NM_001042406	0.13	CGI	promoter	0	0	0	0	0	0	0	0	0	0	0	0	0	0	0	0	0	0	0
id_1092	chr22	20328393	20328394	+	3	SDF2L1	NM_022044	1	nCGI	unpromoter	0.5315	0	0.3177	0.4545	0	0	0	0	0	0	0.7671	0	0	0	0	0	0	0	0
id_1093	chr6	33161553	33161554	+	3	HLA-DPB1	NM_002121	0.85	nCGI	unpromoter	0	0	0	0	0	0	0	0	0	0	0	0	0	0	0	0	0	0	0
id_1094	chr20	29775078	29775079	+	6	BCL2L1	NM_001191	0.01	CGI	promoter	0	0	0	0	0	0.2315	0	0	0	0	0	0	0.5976	0	0	0	0.5011	0.2967	0
id_1095	chr22	36709343	36709344	+	3	SOX10	NM_006941	0.72	CGI	unpromoter	0	0	0.0215	0	0	0	0	0	0	0	0.5352	0	0	0	0	0	0	0	0
id_1096	chr6	43134954	43134955	+	6	MRPL2	NM_015950	0	CGI	promoter	0.1994	0.9042	0	0	0.0262	0.6719	0	0	0	0	0	0	0.6853	0	0	0	0	0	0
id_1097	chr20	35796381	35796382	+	3	CTNNBL1	NM_030877	0.84	nCGI	unpromoter	0	0	0	0	0	0	0	0	0	0	0	0	0	0	0	0	0	0	0
id_1098	chr20	42451005	42451006	+	3	HNF4A	NM_001030004	0.43	nCGI	unpromoter	0	0	0	0	0	0	0	0	0	0	0	0	0	0	0	0	0	0.6193	0
id_1099	chr6	74833110	74833111	+	3			0.41	nCGI	unpromoter	0	0.986	0	0	0	0	0	0	0	0	0	0	0	0	0	0	0	0	0
id_1100	chr20	17156928	17156929	+	3	PCSK2	NM_002594	0.2	nCGI	unpromoter	0	0	0	0	0	0	0	0	0	0	0	0	0	0	0	0	0	0	0
id_1101	chr20	42450990	42450991	+	3	HNF4A	NM_001030004	0.13	nCGI	unpromoter	0	0	0	0	0	0	0	0	0	0	0	0	0	0	0	0	0	0.6954	0
id_1102	chr6	37575460	37575461	+	7	C6orf129	NM_138493	0	CGI	unpromoter	0	0.7726	0	0	0	0.8997	0	0	0.4863	0	0	0	0	0	0	0	0.9883	0	0
id_1103	chr6	112482331	112482332	+	3	WISP3	NM_198239	0.62	nCGI	unpromoter	0	0	0	0	0	0	0	0	0	0	0	0	0	0	0	0	0	0	0
id_1104	chr22	15558698	15558699	+	3			0.98	CGI	unpromoter	0	0	0	0	0	0	0	0	0	0	0	0	0	0	0	0	0	0	0
id_1105	chr22	48112601	48112602	+	3			0.83	nCGI	unpromoter	0	0	0	0	0	0	0	0	0	0	0	0	0	0	0	0	0	0	0
id_1106	chr6	43531563	43531564	+	5	EGFL9	NM_206539	0	CGI	promoter	0	0.5911	0	0.0559	0.5603	0.3438	0	0	0	0	0	0	0	0	0	0	0.9328	0.9347	0
id_1107	chr20	32923808	32923809	+	3	GGTL3	NM_178026	0.84	nCGI	unpromoter	0	0.7711	0	0	0.799	0.4612	0	0	0	0	0	0	0	0	0	0.0898	0	0.5093	0.9087
id_1108	chr22	21204446	21204447	+	1	SUHW1	NM_080740	0.77	nCGI	promoter	0	0	0	0	0	0	0	0	0	0	0	0	0	0	0	0	0	0	0
id_1109	chr6	43531556	43531557	+	5	EGFL9	NM_206539	0.01	CGI	promoter	0	0.5681	0	0.0342	0.5383	0.3517	0	0	0	0	0	0	0	0	0	0	0.9516	0.9069	0
id_1110	chr6	24511474	24511475	+	7	MRS2L	NM_020662	0.09	CGI	unpromoter	0	0.466	0	0.1965	0.7257	0.8833	0	0.5309	0	0	0.5808	0	0	0	0.9267	0	0.802	0.846	0.6525
id_1111	chr20	1395088	1395089	+	7	NSFL1C	NM_182483	0	CGI	unpromoter	0	0	0	0	0	0.7411	0	0	0	0	0.1154	0	0.4288	0.5556	0	0	0.6545	0	0
id_1112	chr6	148384728	148384729	+	3			0.51	nCGI	unpromoter	0	0	0	0	0	0	0	0	0	0	0	0	0	0	0	0	0	0	0
id_1113	chr6	29516425	29516426	+	3	OR10C1	NM_013941	0.85	CGI	unpromoter	0	0	0	0	0	0	0	0	0	0	0	0	0	0	0	0	0	0	0
id_1114	chr22	29852888	29852889	+	1	PIB5PA	NM_001002837	0.59	nCGI	promoter	0	0	0	0	0	0	0	0	0	0	0	0	0	0	0	0	0	0	0
id_1115	chr22	15558695	15558696	+	3			0.98	CGI	unpromoter	0	0	0	0	0	0	0	0	0	0	0	0	0	0	0	0	0	0	0
id_1116	chr6	32255647	32255648	+	3	RNF5	NM_006913	0.53	nCGI	unpromoter	0	0	0	0	0	0	0	0	0	0	0	0	0	0	0	0	0	0	0
id_1117	chr20	1395065	1395066	+	7	NSFL1C	NM_182483	0	CGI	unpromoter	0	0	0	0	0	0.7176	0	0	0	0	0.1398	0	0.3995	0.6228	0	0	0.6964	0	0
id_1118	chr20	21625866	21625867	+	3			0.42	nCGI	unpromoter	0	0	0	0	0	0	0	0	0	0	0	0	0	0	0	0	0	0	0
id_1119	chr22	48978569	48978570	+	3	TRABD	NM_025204	1	CGI	unpromoter	0	0	0	0	0	0	0	0	0	0	0	0	0	0	0	0	0	0	0
id_1120	chr22	28067689	28067690	+	3	AP1B1	NM_001127	1	nCGI	unpromoter	0	0	0	0	0	0	0	0	0	0	0	0	0	0	0	0	0	0	0
id_1121	chr6	32041919	32041920	+	3	SKIV2L	NM_006929	0.95	nCGI	unpromoter	0	0	0	0	0	0	0	0	0	0	0	0	0	0	0	0	0	0	0
id_1122	chr22	29281659	29281660	+	3	GAL3ST1	NM_004861	0.88	CGI	unpromoter	0	0	0	0	0	0	0	0	0	0	0	0	0	0	0	0	0	0	0
id_1123	chr6	29516470	29516471	+	3	OR10C1	NM_013941	0.99	CGI	unpromoter	0	0	0	0	0	0	0	0	0	0	0	0	0	0	0	0	0	0	0
id_1124	chr22	38039968	38039969	+	3	RPL3	NM_000967	0.82	nCGI	unpromoter	0	0	0	0	0	0	0	0	0	0	0.5511	0	0	0	0	0	0	0	0
id_1125	chr20	37360467	37360468	+	3			0.93	nCGI	unpromoter	0	0	0	0	0	0	0	0	0	0	0	0	0	0	0	0	0	0	0
id_1126	chr22	48978631	48978632	+	3	TRABD	NM_025204	0.75	nCGI	unpromoter	0	0	0	0	0	0	0	0	0	0	0	0	0	0	0	0	0	0	0
id_1127	chr22	36576150	36576151	+	3	EIF3S6IP	NM_016091	0.81	nCGI	unpromoter	0	0	0.5053	0.4978	0.5282	0.1443	0	0	0	0	0.3732	0	0.1207	0	0	0.1182	0.1805	0.1932	0
id_1128	chr20	1395033	1395034	+	7	NSFL1C	NM_182483	0	CGI	unpromoter	0	0	0	0.0229	0	0.685	0	0	0	0	0.1736	0	0.3588	0.7164	0	0	0.7548	0	0
id_1129	chr22	35678464	35678465	+	3			0.64	nCGI	unpromoter	0	0	0	0	0	0	0	0	0	0	0	0	0	0	0	0	0	0	0
id_1130	chr6	24511417	24511418	+	7	MRS2L	NM_020662	0.14	CGI	unpromoter	0	0.5317	0	0.1159	0.6677	0.9585	0	0.6716	0	0	0.737	0	0	0	0.8833	0	0.9184	0.9251	0.7161
id_1131	chr22	48978523	48978524	+	3	TRABD	NM_025204	1	CGI	unpromoter	0	0	0	0	0	0	0	0	0	0	0	0	0	0	0	0	0	0	0
id_1132	chr20	20477269	20477270	+	3	C20orf74	NM_020343	1	nCGI	unpromoter	0	0	0	0	0	0	0	0	0	0	0	0	0	0	0	0	0	0	0
id_1133	chr20	32415191	32415192	+	7	ITCH	NM_031483	0.18	CGI	unpromoter	0	0	0	0	0	0.9916	0	0	0.6618	0	0	0	0.9687	0	0.883	0.7715	0.8832	0.8997	0
id_1134	chr6	126320013	126320014	+	7	HINT3	NM_138571	0.01	CGI	unpromoter	0	0.9636	0	0	0	0.8007	0	0	0	0	0	0	0.9475	0	0.7781	0.8185	0.6712	0.6418	0.6265
id_1135	chr6	24511400	24511401	+	7	MRS2L	NM_020662	0	CGI	unpromoter	0	0.5513	0	0.0919	0.6504	0.9809	0	0.7136	0	0	0.7836	0	0	0	0.8267	0	0.9531	0.9487	0.7351
id_1136	chr22	40673142	40673143	+	9	CENPM	NM_024053	0.09	CGI	promoter	0	0.3537	0	0	0.2462	0.409	0	0	0	0	0	0.6379	0	0	0.8075	0.2292	0	0.3072	0
id_1137	chr22	22511641	22511642	+	5	DERL3	NM_001002862	0.47	CGI	promoter	0	0.9453	0	0	0.9435	0.4056	0	0	0	0	0	0	0	0	0	0	0	0.5973	0
id_1138	chr6	32255843	32255844	+	3	RNF5	NM_006913	0.94	nCGI	unpromoter	0	0	0	0	0	0	0	0	0	0	0	0	0	0	0	0	0	0	0
id_1139	chr22	28067683	28067684	+	3	AP1B1	NM_001127	1	nCGI	unpromoter	0	0	0	0	0	0	0	0	0	0	0	0	0	0	0	0	0	0	0
id_1140	chr20	41408058	41408059	+	3			0.34	nCGI	unpromoter	0	0	0	0	0	0	0	0	0	0	0	0	0	0	0	0	0	0	0
id_1141	chr20	21895574	21895575	+	3			0.9	nCGI	unpromoter	0	0	0	0	0	0	0	0	0	0	0	0	0	0	0	0	0	0	0
id_1142	chr22	32376549	32376550	+	3	LARGE	NM_004737	0.99	CGI	unpromoter	0	0	0	0	0	0	0	0	0	0	0	0	0	0	0	0	0	0	0
id_1143	chr22	47296125	47296126	+	3			1	nCGI	unpromoter	0	0	0	0	0	0	0	0	0	0	0	0	0	0	0	0	0	0	0
id_1144	chr20	11200714	11200715	+	3			0.92	nCGI	unpromoter	0	0	0	0	0	0	0	0	0	0	0	0	0	0	0	0	0	0	0
id_1145	chr22	30388240	30388241	+	9			0.09	CGI	promoter	0	0.9093	0	0	0.6687	0.8222	0	0	0	0	0	0.8058	0.7149	0	0.7537	0.8709	0.1118	0.8355	0.854
id_1146	chr22	25154618	25154619	+	8	ASPHD2	NM_020437	0	nCGI	promoter	0	0.9432	0	0.4311	0.8221	0.4681	0	0	0	0	0	0	0.7268	0.9518	0.9651	0.9363	0.9254	0.952	0.7659
id_1147	chr22	28067629	28067630	+	3	AP1B1	NM_001127	0.97	nCGI	unpromoter	0	0	0	0	0	0	0	0	0	0	0	0	0	0	0	0	0	0	0
id_1148	chr22	30388233	30388234	+	9			0	CGI	promoter	0	0.9187	0	0	0.6758	0.8303	0	0	0	0	0	0.7769	0.722	0	0.7616	0.8789	0.1255	0.8438	0.8626
id_1149	chr6	37062316	37062317	+	9	MTCH1	NM_014341	0.03	CGI	promoter	0	0.4812	0	0	0	0.5601	0	0	0	0	0	0.7926	0	0	0	0	0	0.9306	0
id_1150	chr22	44015015	44015016	+	3	C22orf9	NM_001009880	0.25	nCGI	unpromoter	0	0	0.5023	0	0	0.6902	0	0	0	0	0.2838	0	0	0	0	0.9633	0	0	0
id_1151	chr22	22985124	22985125	+	3			0.95	nCGI	unpromoter	0	0	0	0	0	0	0	0	0	0	0	0	0	0	0	0	0	0	0
id_1152	chr22	18610038	18610039	+	3	RTN4R	NM_023004	1	CGI	unpromoter	0	0	0.6055	0	0	0.1575	0	0	0	0	0	0	0	0	0	0	0	0	0
id_1153	chr22	37197432	37197433	+	3	KDELR3	NM_016657	0.93	nCGI	unpromoter	0	0	0	0	0	0	0	0	0	0	0	0	0	0	0	0	0	0	0
id_1154	chr6	31954513	31954514	+	3	SLC44A4	NM_025257	0.67	nCGI	unpromoter	0	0	0	0	0	0	0	0	0	0	0	0	0	0	0	0	0	0	0
id_1155	chr6	86216541	86216542	+	7	NT5E	NM_002526	0	CGI	unpromoter	0	0	0	0	0	0.817	0	0	0	0	0	0	0	0	0	0	0	0	0
id_1156	chr22	30388181	30388182	+	5			0.01	CGI	promoter	0	0.9886	0	0	0.7285	0.891	0	0	0	0	0	0.562	0.775	0	0.8207	0.938	0.2274	0.9053	0.927
id_1157	chr22	18610017	18610018	+	3	RTN4R	NM_023004	1	CGI	unpromoter	0	0	0.7018	0	0	0.1304	0	0	0	0	0	0	0	0	0	0	0	0	0
id_1158	chr22	18610015	18610016	+	3	RTN4R	NM_023004	1	CGI	unpromoter	0	0	0.711	0	0	0.1278	0	0	0	0	0	0	0	0	0	0	0	0	0
id_1159	chr22	47296190	47296191	+	3			0.78	nCGI	unpromoter	0	0	0	0	0	0	0	0	0	0	0	0	0	0	0	0	0	0	0
id_1160	chr20	22440732	22440733	+	3			0.93	nCGI	unpromoter	0	0	0	0	0	0	0	0	0	0	0	0	0	0	0	0	0	0	0
id_1161	chr22	37079535	37079536	+	3			1	nCGI	unpromoter	0	0	0	0	0	0	0	0	0	0	0	0	0.3552	0	0	0	0	0	0
id_1162	chr22	45931472	45931473	+	3	TBC1D22A	NM_014346	1	nCGI	unpromoter	0	0	0	0	0	0	0	0	0	0	0.0098	0	0	0	0	0	0	0	0
id_1163	chr22	38246088	38246089	+	4	ATF4	NM_001675	0.19	CGI	promoter	0.35	0.013	0	0	0	0.68	0	0	0	0	0	0	0.8152	0	0.4194	0	0.5873	0.0782	0
id_1164	chr20	14844264	14844265	+	3	C20orf133	NM_001033086	0.94	nCGI	unpromoter	0	0	0	0	0	0	0	0	0	0	0	0	0	0	0	0	0	0	0
id_1165	chr20	21625815	21625816	+	3			0.96	nCGI	unpromoter	0	0	0	0	0	0	0	0	0	0	0	0	0	0	0	0	0	0	0
id_1166	chr22	20328344	20328345	+	3	SDF2L1	NM_022044	0.95	nCGI	unpromoter	0	0	0.4244	0.5395	0	0	0	0	0	0	0.879	0	0	0	0	0	0	0	0
id_1167	chr22	36401260	36401261	+	8	LGALS1	NM_002305	0.06	nCGI	promoter	0	0	0	0	0	0.3685	0	0	0	0	0	0	0	0	0	0	0	0	0
id_1168	chr6	43705513	43705514	+	5	MAD2L1BP	NM_001003690	0	CGI	promoter	0	0.6574	0	0	0.6103	0.6345	0	0	0	0	0	0	0	0	0	0	0.7826	0	0
id_1169	chr22	36709298	36709299	+	3	SOX10	NM_006941	0.89	CGI	unpromoter	0	0	0	0	0	0	0	0	0	0	0.2817	0	0	0	0	0	0	0	0
id_1170	chr22	30669933	30669934	+	8	YWHAH	NM_003405	0.29	nCGI	promoter	0	0.8711	0	0.3484	0	0.3071	0	0	0	0	0	0	0	0	0	0	0	0.645	0
id_1171	chr22	49412832	49412833	+	3	ARSA	NM_000487	0.64	nCGI	unpromoter	0	0	0	0	0	0.1549	0	0	0	0	0.4826	0	0	0	0	0	0	0	0
id_1172	chr20	3000306	3000307	+	5	OXT	NM_000915	0.34	CGI	promoter	0	0.4302	0.8	0.679	0	0.4888	0	0.6702	0	0	0.5009	0	0.544	0	0	0	0	0	0
id_1173	chr6	28157115	28157116	+	8	ZNF165	NM_003447	0.03	nCGI	promoter	0	0.9313	0	0.4329	0.7591	0.4584	0	0	0	0	0	0.0126	0.9554	0.992	0.7119	0.8438	0.6173	0.9918	0.8123
id_1174	chr22	38246069	38246070	+	8	ATF4	NM_001675	0.12	nCGI	promoter	0.5875	0.0484	0	0	0	0.6673	0	0	0	0	0	0	0.8286	0.0656	0.4496	0.0078	0.5571	0.1163	0
id_1175	chr22	36709287	36709288	+	3	SOX10	NM_006941	0.72	CGI	unpromoter	0	0	0	0	0	0	0	0	0	0	0.2197	0	0	0	0	0	0	0	0
id_1176	chr22	18609975	18609976	+	3	RTN4R	NM_023004	0.8	nCGI	unpromoter	0	0	0.8945	0	0	0.0762	0	0	0	0	0	0	0	0	0	0	0	0	0
id_1177	chr6	43705499	43705500	+	6	MAD2L1BP	NM_001003690	0.02	CGI	promoter	0	0.6296	0	0	0.5803	0.6481	0	0	0	0	0	0	0	0	0	0	0.7273	0	0
id_1178	chr22	30669912	30669913	+	8	YWHAH	NM_003405	0.33	nCGI	promoter	0	0.8301	0	0.3871	0	0.2917	0	0	0	0	0	0	0	0	0	0	0	0.6171	0
id_1179	chr22	20328318	20328319	+	3	SDF2L1	NM_022044	0.99	nCGI	unpromoter	0	0	0.481	0.5846	0	0	0	0	0	0	0.9384	0	0	0	0	0	0	0	0
id_1180	chr6	134252878	134252879	+	7	TCF21	NM_003206	0.05	CGI	unpromoter	0	0	0	0	0	0	0	0	0	0	0	0	0	0	0	0	0	0	0
id_1181	chr20	38762909	38762910	+	3			1	nCGI	unpromoter	0	0	0	0	0	0	0	0	0	0	0	0	0	0	0	0	0	0	0
id_1182	chr20	33042119	33042120	+	3	MYH7B	NM_020884	0.85	nCGI	unpromoter	0	0	0	0	0	0	0	0	0	0	0	0	0	0	0	0	0	0	0
id_1183	chr22	49275048	49275049	+	3	MIOX	NM_017584	0.56	nCGI	unpromoter	0	0	0	0	0	0	0	0	0	0	0	0	0	0	0	0	0	0	0
id_1184	chr22	38246037	38246038	+	4	ATF4	NM_001675	0.16	CGI	promoter	0.9875	0.1079	0	0	0	0.646	0	0	0	0	0	0	0.8513	0.4153	0.5004	0.0913	0.5064	0.1805	0.042
id_1185	chr22	40625420	40625421	+	3	SREBF2	NM_004599	0.68	nCGI	unpromoter	0	0	0	0	0	0	0	0	0	0	0	0	0	0	0	0	0	0	0
id_1186	chr20	8216237	8216238	+	3	PLCB1	NM_182734	0.96	nCGI	unpromoter	0	0	0	0	0	0	0	0	0	0	0	0	0	0	0	0	0	0	0
id_1187	chr20	38976002	38976003	+	3			0.97	nCGI	unpromoter	0	0	0	0	0	0	0	0	0	0	0	0	0	0	0	0	0	0	0
id_1188	chr20	41576092	41576093	+	2	L3MBTL	NM_032107	1	CGI	promoter	0	0.9461	0	0	0	0.4337	0	0	0	0	0	0	0.5832	0	0.801	0	0	0.5343	0.9618
id_1189	chr22	24131181	24131182	+	7			0.16	CGI	unpromoter	0	0	0	0	0	0.6667	0	0	0	0	0	0	0	0	0	0	0	0	0
id_1190	chr6	41712703	41712704	+	2			0.68	CGI	promoter	0	0	0	0	0	0	0	0	0	0	0	0	0	0	0	0	0	0	0
id_1191	chr22	40703373	40703374	+	3	Sep-03	NM_145733	0	nCGI	unpromoter	0	0.3371	0	0.6213	0	0.234	0	0	0	0	0.5737	0	0	0	0	0	0	0	0
id_1192	chr22	38246016	38246017	+	6	ATF4	NM_001675	0	CGI	promoter	0.75	0.147	0	0	0	0.6321	0	0	0	0	0	0	0.8661	0.6448	0.5338	0.146	0.473	0.2227	0.0972
id_1193	chr22	26716642	26716643	+	3			0.89	CGI	unpromoter	0	0	0	0	0	0	0	0	0	0	0	0	0	0	0	0	0	0	0
id_1194	chr6	41712923	41712924	+	2			0.64	CGI	promoter	0	0	0	0	0	0	0	0	0	0	0	0	0	0	0	0	0	0	0
id_1195	chr22	24131171	24131172	+	7			0.02	CGI	unpromoter	0	0	0	0	0	0.675	0	0	0	0	0	0	0	0	0	0	0	0	0
id_1196	chr6	49789265	49789266	+	2	CRISP2	NM_003296	0.64	CGI	promoter	0	0	0	0	0	0	0	0	0	0	0	0	0	0	0	0	0	0	0
id_1197	chr22	23838930	23838931	+	1			0.8	nCGI	promoter	0	0	0	0	0	0	0	0	0	0	0	0	0	0	0	0	0	0	0
id_1198	chr6	36749727	36749728	+	3			0.73	nCGI	unpromoter	0	0	0	0	0	0	0	0	0	0	0	0	0	0	0	0	0	0	0
id_1199	chr6	3197919	3197920	+	3			0.13	nCGI	unpromoter	0	0	0	0	0	0	0	0	0	0	0	0	0	0	0	0	0	0	0
id_1200	chr6	170413345	170413346	+	3			0.99	CGI	unpromoter	0	0	0	0	0	0	0	0	0	0	0	0	0	0	0	0	0	0	0
id_1201	chr20	15345735	15345736	+	3	C20orf133	NM_001033087	1	nCGI	unpromoter	0	0	0	0	0	0	0	0	0	0	0	0	0	0	0	0	0	0	0
id_1202	chr22	20328263	20328264	+	3	SDF2L1	NM_022044	0.96	nCGI	unpromoter	0	0	0.6007	0.68	0	0	0	0	0	0	0.9361	0	0	0	0	0	0	0	0
id_1203	chr6	32255868	32255869	+	3	RNF5	NM_006913	1	nCGI	unpromoter	0	0	0	0	0	0	0	0	0	0	0	0	0	0	0	0	0	0	0
id_1204	chr22	37673200	37673201	+	3			0.81	nCGI	unpromoter	0	0	0	0	0	0	0	0	0	0	0	0	0	0	0	0	0	0	0
id_1205	chr22	28806344	28806345	+	1	HORMAD2	NM_152510	0.07	nCGI	promoter	0	0	0	0	0	0	0	0	0	0	0	0	0	0	0	0	0	0	0
id_1206	chr22	37197553	37197554	+	3	KDELR3	NM_016657	0.64	nCGI	unpromoter	0	0	0	0	0	0	0	0	0	0	0	0	0	0	0	0	0	0	0
id_1207	chr22	24131145	24131146	+	7			0.03	CGI	unpromoter	0	0	0	0	0	0.6968	0	0	0	0	0	0	0	0	0	0	0	0	0
id_1208	chr22	22985232	22985233	+	3			0.64	nCGI	unpromoter	0	0	0	0	0	0	0	0	0	0	0	0	0	0	0	0	0	0	0
id_1209	chr20	32415173	32415174	+	7	ITCH	NM_031483	0	CGI	unpromoter	0	0	0	0	0	0.9715	0	0	0.6377	0	0	0	0.9888	0	0.8447	0.8208	0.8504	0.9402	0.0744
id_1210	chr22	23143256	23143257	+	1	SPECC1L	NM_015330	1	nCGI	promoter	0	0	0	0	0	0	0	0	0	0	0	0	0	0	0	0	0	0	0
id_1211	chr6	28237644	28237645	+	8			0	nCGI	promoter	0	0.6933	0	0.5947	0.7062	0.6771	0	0	0	0	0	0	0	0	0.3012	0.9375	0	0.6862	0.9249
id_1212	chr22	35678503	35678504	+	3			0.99	nCGI	unpromoter	0	0	0	0	0	0	0	0	0	0	0	0	0	0	0	0	0	0	0
id_1213	chr20	20383814	20383815	+	3	C20orf74	NM_020343	0.99	nCGI	unpromoter	0	0	0	0	0	0	0	0	0	0	0	0	0	0	0	0	0	0	0
id_1214	chr22	18259657	18259658	+	3	TXNRD2	NM_006440	0.2	nCGI	unpromoter	0	0.5154	0	0	0.7613	0.9662	0	0	0	0	0	0.3434	0	0	0	0	0.5145	0	0.8209
id_1215	chr22	18520239	18520240	+	3			0	nCGI	unpromoter	0	0	0	0	0	0	0	0	0	0	0	0	0	0	0	0	0	0	0
id_1216	chr6	34833336	34833337	+	8	SNRPC	NM_003093	0	nCGI	promoter	0	0.653	0	0	0.1678	0.7506	0	0	0	0	0	0.4225	0.8371	0.4017	0.8504	0.1092	0.1785	0.483	0.3258
id_1217	chr22	30222963	30222964	+	7	SFI1	NM_001007467	0.22	CGI	unpromoter	0	0.6864	0	0	0.2852	0.9061	0	0	0	0	0	0	0.6872	0	0	0.9548	0.8621	0.4852	0
id_1218	chr20	48335989	48335990	+	3			0.84	nCGI	unpromoter	0	0	0	0	0	0	0	0	0	0	0	0	0	0	0	0	0	0	0
id_1219	chr22	46916703	46916704	+	3	LOC388915	NM_001010902	0.9	nCGI	unpromoter	0	0	0	0	0	0	0	0	0	0	0	0	0	0	0	0	0	0	0
id_1220	chr6	32928668	32928669	+	7	TAP1	NM_000593	0.03	CGI	unpromoter	0	0	0	0	0	0	0	0	0	0	0	0	0.2472	0	0	0	0	0.137	0
id_1221	chr22	20841385	20841386	+	3			0	nCGI	unpromoter	0.2554	0.2753	0	0.5482	0	0.6005	0	0	0	0	0	0	0.1022	0	0.1986	0.0668	0	0.1445	0.2122
id_1222	chr22	29083388	29083389	+	8	LOC550631	NM_001017437	0	nCGI	promoter	0	0.0937	0	0	0.0132	0.1558	0	0	0	0	0	0	0.2268	0.048	0.2597	0	0	0.1873	0
id_1223	chr20	33300038	33300039	+	3	MMP24	NM_006690	0.88	nCGI	unpromoter	0	0	0	0	0	0	0	0	0	0	0	0	0	0	0	0	0	0	0
id_1224	chr20	21449544	21449545	+	3			0	nCGI	unpromoter	0	0	0	0	0	0	0	0	0	0	0	0	0	0	0	0	0	0	0
id_1225	chr20	19595401	19595402	+	3	SLC24A3	NM_020689	0.99	nCGI	unpromoter	0	0	0	0	0	0	0	0	0	0	0	0	0	0	0	0	0	0	0
id_1226	chr22	29016271	29016272	+	8	LOC652968	NM_001037666	0	nCGI	promoter	0	0	0	0	0	0.2054	0	0	0	0	0	0	0	0	0	0	0	0.9466	0
id_1227	chr22	49561656	49561657	+	3	RABL2B	NM_001003789	1	nCGI	unpromoter	0	0	0	0	0	0	0	0	0	0	0	0	0	0	0	0	0	0	0
id_1228	chr22	36576047	36576048	+	3	EIF3S6IP	NM_016091	0.09	nCGI	unpromoter	0	0.1802	0.9389	0.7977	0.7432	0.2651	0	0	0	0	0.7103	0	0.2802	0	0	0.3026	0.4386	0.3191	0
id_1229	chr22	40108727	40108728	+	3	TEF	NM_003216	0.12	nCGI	unpromoter	0	0	0	0.6058	0.7488	0.1797	0	0.6685	0	0	0	0	0.2053	0	0	0	0	0	0
id_1230	chr20	14844247	14844248	+	3	C20orf133	NM_001033086	0.96	nCGI	unpromoter	0	0	0	0	0	0	0	0	0	0	0	0	0	0	0	0	0	0	0
id_1231	chr20	21519182	21519183	+	3			0.58	nCGI	unpromoter	0	0	0	0	0	0	0	0	0	0	0	0	0	0	0	0	0	0	0
id_1232	chr22	40673062	40673063	+	9	CENPM	NM_024053	0	CGI	promoter	0	0.4394	0	0	0.3526	0.4932	0	0	0	0	0	0.6724	0	0	0.9749	0	0	0.3962	0
id_1233	chr22	48865407	48865408	+	7	MLC1	NM_139202	0.29	CGI	unpromoter	0	0	0	0	0	0	0	0	0	0	0	0	0	0	0	0	0	0	0
id_1234	chr20	15345718	15345719	+	3	C20orf133	NM_001033087	1	nCGI	unpromoter	0	0	0	0	0	0	0	0	0	0	0	0	0	0	0	0	0	0	0
id_1235	chr6	24511307	24511308	+	5	MRS2L	NM_020662	0.06	CGI	promoter	0	0.6586	0	0	0.5557	0.8965	0	0.9432	0	0	0.9616	0.2419	0	0	0.5167	0	0.8571	0.9223	0.8388
id_1236	chr6	117096643	117096644	+	8	C6orf113	NM_145062	0	nCGI	promoter	0	0.0741	0	0	0	0.2315	0	0	0.0907	0	0	0.3594	0.2748	0.1021	0.5926	0.1803	0.2003	0.2581	0.0107
id_1237	chr20	21449514	21449515	+	3			0	nCGI	unpromoter	0	0	0	0	0	0	0	0	0	0	0	0	0	0	0	0	0	0	0
id_1238	chr6	111303030	111303031	+	7	AMD1	NM_001033059	0.04	CGI	unpromoter	0	0	0	0	0	0.8349	0	0	0	0	0	0	0	0	0	0	0	0	0
id_1239	chr22	30125575	30125576	+	9	DRG1	NM_004147	0.25	CGI	promoter	0.0339	0.7643	0	0	0	0.8079	0	0.257	0.4228	0	0.1509	0.8486	0.0795	0	0	0	0.8152	0.8307	0.7985
id_1240	chr22	44014984	44014985	+	7	C22orf9	NM_001009880	0	CGI	unpromoter	0	0	0.6425	0	0	0.6594	0	0	0	0	0.3129	0	0	0	0	0.8851	0	0	0
id_1241	chr20	40898851	40898852	+	3	PTPRT	NM_007050	0.81	nCGI	unpromoter	0	0	0	0	0	0	0	0	0	0	0	0	0	0	0	0	0	0	0
id_1242	chr22	35232702	35232703	+	1	FOXRED2	NM_024955	1	nCGI	promoter	0	0.1195	0	0	0	0.4946	0	0	0	0	0	0	0	0	0	0	0	0.1595	0
id_1243	chr22	30125565	30125566	+	9	DRG1	NM_004147	0.04	CGI	promoter	0.1186	0.7771	0	0	0	0.7972	0	0.2197	0.4139	0	0.1166	0.8801	0.063	0	0	0	0.8048	0.8459	0.7835
id_1244	chr20	30962907	30962908	+	3			0.92	nCGI	unpromoter	0	0	0	0	0	0	0	0	0	0	0	0	0	0	0	0	0	0	0
id_1245	chr20	14844243	14844244	+	3	C20orf133	NM_001033086	0.96	nCGI	unpromoter	0	0	0	0	0	0	0	0	0	0	0	0	0	0	0	0	0	0	0
id_1246	chr6	33375048	33375049	+	6	RGL2	NM_004761	0	CGI	promoter	0	0	0	0	0.3874	0.8767	0	0	0	0	0	0.3489	0.6489	0	0.6298	0	0.5733	0.7238	0
id_1247	chr6	33879776	33879777	+	1	MLN	NM_002418	0.78	nCGI	promoter	0	0	0	0	0	0	0	0	0	0	0	0	0	0	0	0	0	0	0
id_1248	chr22	26716803	26716804	+	3			0.81	nCGI	unpromoter	0	0	0	0	0	0	0	0	0	0	0	0	0	0	0	0	0	0	0
id_1249	chr20	17988037	17988038	+	3			0	nCGI	unpromoter	0	0	0	0	0	0	0	0	0	0	0	0	0	0	0	0	0	0	0
id_1250	chr20	39937177	39937178	+	3			1	nCGI	unpromoter	0	0	0	0	0	0	0	0	0	0	0	0	0	0	0	0	0	0	0
id_1251	chr6	33375033	33375034	+	8	RGL2	NM_004761	0	nCGI	promoter	0	0	0	0	0.3645	0.8896	0	0	0	0	0	0.317	0.6298	0	0.6107	0	0.5446	0.7048	0
id_1252	chr22	22452844	22452845	+	1	MMP11	NM_005940	1	nCGI	promoter	0	0	0	0	0	0	0	0	0	0	0	0	0	0	0	0	0	0	0
id_1253	chr22	25154527	25154528	+	8	ASPHD2	NM_020437	0.14	nCGI	promoter	0	0.7652	0	0.5803	0.9546	0.3753	0	0	0	0	0	0	0.6542	0.8487	0.9172	0.7523	0.7395	0.7661	0.9165
id_1254	chr6	28405356	28405357	+	3	ZNF323	NM_030899	0.8	nCGI	unpromoter	0	0	0	0	0	0	0	0	0	0	0	0	0	0	0	0	0	0	0
id_1255	chr22	44014943	44014944	+	7	C22orf9	NM_001009880	0.01	CGI	unpromoter	0	0	0.8281	0	0	0.6187	0	0	0	0	0.3513	0	0	0	0	0.6846	0	0	0
id_1256	chr22	49035980	49035981	+	3	MAPK12	NM_002969	0.97	nCGI	unpromoter	0	0	0	0	0	0	0	0	0	0	0	0	0	0	0	0	0	0	0
id_1257	chr22	39582858	39582859	+	6	XPNPEP3	NM_022098	0	CGI	promoter	0	0.4082	0	0	0	0.8138	0	0	0	0	0	0.212	0.8923	0.7162	0.3207	0.2928	0.2623	0.8446	0
id_1258	chr22	30388118	30388119	+	6			0.18	CGI	promoter	0	0.9268	0	0	0.7923	0.9644	0	0	0	0	0	0.3017	0.8391	0.0849	0.8922	0.9903	0.351	0.9799	0.9951
id_1259	chr22	44014922	44014923	+	7	C22orf9	NM_001009880	0.09	CGI	unpromoter	0	0	0.9231	0	0	0.5978	0	0	0	0	0.371	0	0	0	0	0.5819	0	0	0
id_1260	chr22	29811138	29811139	+	7	SMTN	NM_134269	0	CGI	unpromoter	0	0	0	0	0	0.6091	0	0	0	0	0	0	0	0	0	0	0.6468	0.403	0.6386
id_1261	chr22	14572877	14572878	+	2			0.63	CGI	promoter	0	0	0	0	0	0	0	0	0	0	0	0	0	0	0	0	0	0	0
id_1262	chr22	29166032	29166033	+	3			0.98	nCGI	unpromoter	0	0	0	0	0	0	0	0	0	0	0	0	0	0	0	0	0	0	0
id_1263	chr6	33879647	33879648	+	1	MLN	NM_002418	0.84	nCGI	promoter	0	0	0	0	0	0	0	0	0	0	0	0	0	0	0	0	0	0	0
id_1264	chr20	3122840	3122841	+	3	C20orf116	NM_023935	0.92	nCGI	unpromoter	0	0	0	0	0	0	0	0	0	0	0	0	0	0	0	0	0	0	0
id_1265	chr22	41318145	41318146	+	3	POLDIP3	NM_032311	1	nCGI	unpromoter	0	0	0	0	0	0	0	0	0	0	0	0.3118	0	0	0	0	0	0	0
id_1266	chr22	29811093	29811094	+	7	SMTN	NM_134269	0.06	CGI	unpromoter	0	0	0	0	0	0.6658	0	0	0	0	0	0	0	0	0	0	0.4975	0.3055	0.7088
id_1267	chr6	105495024	105495025	+	7			0.16	CGI	unpromoter	0	0	0	0	0	0	0	0	0	0	0	0	0	0	0	0	0	0	0
id_1268	chr20	19395085	19395086	+	3	SLC24A3	NM_020689	0.95	nCGI	unpromoter	0	0	0	0	0	0	0	0	0	0	0	0	0	0	0	0	0	0	0
id_1269	chr22	41318138	41318139	+	3	POLDIP3	NM_032311	1	nCGI	unpromoter	0	0	0	0	0	0	0	0	0	0	0	0.2366	0	0	0	0	0	0	0
id_1270	chr20	21450632	21450633	+	7			0.06	CGI	unpromoter	0	0	0	0	0	0	0	0	0	0	0.336	0	0	0	0	0	0	0	0
id_1271	chr22	48997763	48997764	+	3	SELO	NM_031454	1	nCGI	unpromoter	0	0	0	0	0	0	0	0	0	0	0	0	0	0	0	0	0	0	0
id_1272	chr22	37802787	37802788	+	1	APOBEC3G	NM_021822	0.77	nCGI	promoter	0	0	0	0	0	0	0	0	0	0	0	0	0	0	0	0	0	0	0
id_1273	chr20	29774939	29774940	+	2	BCL2L1	NM_001191	0.42	CGI	promoter	0	0	0	0	0	0.2807	0	0	0	0	0	0	0.8048	0	0	0	0.7129	0.4075	0
id_1274	chr22	20328239	20328240	+	3	SDF2L1	NM_022044	1	nCGI	unpromoter	0	0	0.6529	0.7216	0	0	0	0	0	0	0.8813	0	0	0	0	0	0	0	0
id_1275	chr22	30388047	30388048	+	6			0.11	CGI	promoter	0	0.8314	0	0	0.8642	0.9528	0	0	0	0	0	0.0083	0.9114	0.2104	0.9728	0.9096	0.4902	0.9361	0.9072
id_1276	chr22	30017833	30017834	+	3	MGC17330	NM_052880	0.1	nCGI	unpromoter	0	0	0	0	0	0	0	0	0	0	0	0.7281	0	0	0.3752	0	0.5064	0.3602	0
id_1277	chr22	30388045	30388046	+	6			0	CGI	promoter	0	0.8287	0	0	0.8663	0.9504	0	0	0	0	0	0	0.9134	0.214	0.975	0.9073	0.4941	0.9337	0.9047
id_1278	chr22	29811074	29811075	+	3	SMTN	NM_134269	0.78	CGI	unpromoter	0	0	0	0	0	0.6898	0	0	0	0	0	0	0	0	0	0	0.4345	0.2644	0.7385
id_1279	chr22	22985155	22985156	+	3			0.99	nCGI	unpromoter	0	0	0	0	0	0	0	0	0	0	0	0	0	0	0	0	0	0	0
id_1280	chr20	41576027	41576028	+	2	L3MBTL	NM_032107	0.78	CGI	promoter	0	0.9695	0	0	0	0.3764	0	0	0	0	0	0	0.4858	0	0.6923	0	0	0.4715	0.8842
id_1281	chr22	24131116	24131117	+	7			0.05	CGI	unpromoter	0	0	0	0	0	0.7211	0	0	0	0	0	0	0	0	0	0	0	0	0
id_1282	chr22	29281903	29281904	+	3	GAL3ST1	NM_004861	0.83	CGI	unpromoter	0	0	0	0	0	0	0	0	0	0	0	0	0	0	0	0	0	0	0
id_1283	chr22	20328214	20328215	+	3	SDF2L1	NM_022044	1	nCGI	unpromoter	0	0	0.7073	0.765	0	0	0	0	0	0	0.8242	0	0	0	0	0	0	0	0
id_1284	chr6	28359764	28359765	+	3	PGBD1	NM_032507	0.7	nCGI	unpromoter	0	0	0	0	0	0	0	0	0	0	0	0	0	0	0	0	0	0	0
id_1285	chr22	40639865	40639866	+	3			0.67	nCGI	unpromoter	0	0	0	0	0	0	0	0	0	0	0	0	0	0	0	0	0	0	0
id_1286	chr20	41576009	41576010	+	2	L3MBTL	NM_032107	1	CGI	promoter	0	0.9461	0	0	0	0.3605	0	0	0	0	0	0	0.4588	0	0.6622	0	0	0.4541	0.8628
id_1287	chr22	48978520	48978521	+	3	TRABD	NM_025204	1	CGI	unpromoter	0	0	0	0	0	0	0	0	0	0	0	0	0	0	0	0	0	0	0
id_1288	chr22	45126541	45126542	+	3	TRMU	NM_018006	0.99	CGI	unpromoter	0	0	0	0	0	0	0	0	0	0	0	0	0	0	0	0	0	0	0
id_1289	chr22	15558732	15558733	+	3			0.93	CGI	unpromoter	0	0	0	0	0	0	0	0	0	0	0	0	0	0	0	0	0	0	0
id_1290	chr22	30810378	30810379	+	3	SLC5A1	NM_000343	0.4	nCGI	unpromoter	0	0	0	0	0	0	0	0	0	0	0	0	0	0	0	0	0	0	0
id_1291	chr22	36401119	36401120	+	8	LGALS1	NM_002305	0	nCGI	promoter	0	0	0	0	0	0.2726	0	0	0	0	0	0	0	0	0	0	0	0	0
id_1292	chr22	18609849	18609850	+	3	RTN4R	NM_023004	1	nCGI	unpromoter	0	0	0.5275	0	0	0	0	0	0	0	0	0	0	0	0	0	0	0	0
id_1293	chr22	30222936	30222937	+	7	SFI1	NM_001007467	0	CGI	unpromoter	0	0.6444	0	0	0.2324	0.9287	0	0	0	0	0	0	0.7145	0	0	0.8023	0.8916	0.5243	0
id_1294	chr22	23945358	23945359	+	1	CRYBB2	NM_000496	0.95	nCGI	promoter	0	0	0	0	0	0	0	0	0	0	0	0	0	0	0	0	0	0	0
id_1295	chr22	24131092	24131093	+	7			0.04	CGI	unpromoter	0	0	0	0	0	0.7412	0	0	0	0	0	0	0	0	0	0	0	0	0
id_1296	chr22	49035825	49035826	+	3	MAPK12	NM_002969	0.21	nCGI	unpromoter	0	0	0	0	0	0	0	0	0	0	0	0	0	0	0	0	0	0	0
id_1297	chr22	30222929	30222930	+	7	SFI1	NM_001007467	0.14	CGI	unpromoter	0	0.6335	0	0	0.2188	0.9345	0	0	0	0	0	0	0.7216	0	0	0.7627	0.8992	0.5344	0
id_1298	chr22	24131082	24131083	+	7			0.06	CGI	unpromoter	0	0	0	0	0	0.7496	0	0	0	0	0	0	0	0	0	0	0	0	0
id_1299	chr22	24131079	24131080	+	7			0.04	CGI	unpromoter	0	0	0	0	0	0.7521	0	0	0	0	0	0	0	0	0	0	0	0	0
id_1300	chr22	48978518	48978519	+	3	TRABD	NM_025204	1	CGI	unpromoter	0	0	0	0	0	0	0	0	0	0	0	0	0	0	0	0	0	0	0
id_1301	chr20	38975984	38975985	+	3			0.76	nCGI	unpromoter	0	0	0	0	0	0	0	0	0	0	0	0	0	0	0	0	0	0	0
id_1302	chr20	11200611	11200612	+	3			1	nCGI	unpromoter	0	0	0	0	0	0	0	0	0	0	0	0	0	0	0	0	0	0	0
id_1303	chr22	40703263	40703264	+	3	Sep-03	NM_145733	0.31	nCGI	unpromoter	0	0.8315	0	0.9106	0	0.3762	0	0	0	0	0.8365	0	0	0	0	0	0.625	0	0
id_1304	chr22	29860147	29860148	+	3	PIB5PA	NM_001002837	0.95	nCGI	unpromoter	0	0	0	0	0	0	0	0	0	0	0	0	0	0	0	0	0	0	0
id_1305	chr6	33161705	33161706	+	3	HLA-DPB1	NM_002121	0.52	nCGI	unpromoter	0	0	0	0	0	0	0	0	0	0	0	0	0	0	0	0	0	0	0
id_1306	chr22	29165964	29165965	+	3			1	nCGI	unpromoter	0	0	0	0	0	0	0	0	0	0	0	0	0	0	0	0	0	0	0
id_1307	chr22	30222910	30222911	+	7	SFI1	NM_001007467	0.06	CGI	unpromoter	0	0.6039	0	0	0.1816	0.9504	0	0	0	0	0	0	0.7408	0	0	0.6554	0.9199	0.5619	0
id_1308	chr22	30017759	30017760	+	3	MGC17330	NM_052880	0.11	nCGI	unpromoter	0	0	0	0	0	0	0	0	0	0	0	0.7867	0	0	0.4181	0	0.5523	0.4035	0
id_1309	chr6	22405199	22405200	+	1	PRL	NM_000948	1	nCGI	promoter	0	0	0	0	0	0	0	0	0	0	0	0	0	0	0	0	0	0	0
id_1310	chr22	48978685	48978686	+	3	TRABD	NM_025204	0.65	nCGI	unpromoter	0	0	0	0	0	0	0	0	0	0	0	0	0	0	0	0	0	0	0
id_1311	chr20	20383778	20383779	+	3	C20orf74	NM_020343	0.78	nCGI	unpromoter	0	0	0	0	0	0	0	0	0	0	0	0	0	0	0	0	0	0	0
id_1312	chr6	32255786	32255787	+	3	RNF5	NM_006913	0.41	nCGI	unpromoter	0	0	0	0	0	0	0	0	0	0	0	0	0	0	0	0	0	0	0
id_1313	chr6	24511291	24511292	+	5	MRS2L	NM_020662	0	CGI	promoter	0	0.677	0	0	0.5394	0.8754	0	0.9827	0	0	0.9178	0.371	0	0	0.4633	0	0.8245	0.9001	0.8567
id_1314	chr6	34312094	34312095	+	8	HMGA1	NM_002131	0.2	nCGI	promoter	0	0.1758	0	0	0.7224	0.8254	0	0	0	0	0	0.4489	0	0.7216	0.2158	0.8523	0.7672	0.882	0
id_1315	chr6	34833265	34833266	+	8	SNRPC	NM_003093	0	nCGI	promoter	0	0.7854	0	0	0	0.8307	0	0	0	0	0	0.7559	0.9108	0.2492	0.9321	0	0	0.3107	0.1362
id_1316	chr6	111303021	111303022	+	7	AMD1	NM_001033059	0.12	CGI	unpromoter	0	0	0	0	0	0.8309	0	0	0	0	0	0	0	0	0	0	0	0	0
id_1317	chr22	18259584	18259585	+	3	TXNRD2	NM_006440	0.85	nCGI	unpromoter	0	0.4057	0	0	0.6341	0.9472	0	0	0	0	0	0.5541	0	0	0	0	0.4263	0	0.8927
id_1318	chr6	34833260	34833261	+	8	SNRPC	NM_003093	0.01	nCGI	promoter	0	0.7948	0	0	0	0.8363	0	0	0	0	0	0.7793	0.916	0.2385	0.9379	0	0	0.2985	0.1228
id_1319	chr6	34833256	34833257	+	8	SNRPC	NM_003093	0.03	nCGI	promoter	0	0.8022	0	0	0	0.8409	0	0	0	0	0	0.7981	0.9201	0.2299	0.9425	0	0	0.2888	0.1122
id_1320	chr20	33299988	33299989	+	3	MMP24	NM_006690	0.67	nCGI	unpromoter	0	0	0	0	0	0	0	0	0	0	0	0	0	0	0	0	0	0	0
id_1321	chr22	25286427	25286428	+	3	TPST2	NM_001008566	0.95	nCGI	unpromoter	0	0	0	0	0	0	0	0	0	0	0	0	0	0	0	0	0	0	0
id_1322	chr20	21483015	21483016	+	3			0.99	nCGI	unpromoter	0	0	0	0	0	0	0	0	0	0	0	0	0	0	0	0	0	0	0
id_1323	chr22	37197436	37197437	+	3	KDELR3	NM_016657	0.94	nCGI	unpromoter	0	0	0	0	0	0	0	0	0	0	0	0	0	0	0	0	0	0	0
id_1324	chr6	34833247	34833248	+	8	SNRPC	NM_003093	0.08	nCGI	promoter	0	0.819	0	0	0	0.851	0	0	0	0	0	0.8404	0.9295	0.2105	0.9528	0	0	0.267	0.0881
id_1325	chr22	29165956	29165957	+	3			1	nCGI	unpromoter	0	0	0	0	0	0	0	0	0	0	0	0	0	0	0	0	0	0	0
id_1326	chr20	20342697	20342698	+	3	C20orf74	NM_020343	0.99	CGI	unpromoter	0	0	0	0	0	0	0	0	0	0	0	0	0	0	0	0	0	0	0
id_1327	chr22	30222867	30222868	+	7	SFI1	NM_001007467	0.04	CGI	unpromoter	0	0.537	0	0	0.0977	0.9862	0	0	0	0	0	0	0.7842	0	0	0.4124	0.9668	0.6242	0
id_1328	chr22	44887193	44887194	+	1			0.51	nCGI	promoter	0	0	0	0	0	0	0	0	0	0	0	0	0	0	0	0	0	0	0
id_1329	chr22	40703215	40703216	+	3	Sep-03	NM_145733	0.03	nCGI	unpromoter	0	0.9528	0	0.7064	0	0.4383	0	0	0	0	0.5791	0	0	0	0	0	0.9464	0	0
id_1330	chr22	41423563	41423564	+	3	A4GALT	NM_017436	0.53	nCGI	unpromoter	0	0	0	0	0	0	0	0	0	0	0	0	0	0	0	0	0	0	0
id_1331	chr22	21028127	21028128	+	3			0.28	nCGI	unpromoter	0	0	0	0	0	0	0	0	0	0	0	0	0	0	0	0	0	0	0
id_1332	chr22	28806380	28806381	+	1	HORMAD2	NM_152510	0.02	nCGI	promoter	0	0	0	0	0	0	0	0	0	0	0	0	0	0	0	0	0	0	0
id_1333	chr20	21895592	21895593	+	3			0.99	nCGI	unpromoter	0	0	0	0	0	0	0	0	0	0	0	0	0	0	0	0	0	0	0
id_1334	chr20	37939415	37939416	+	3			0.64	nCGI	unpromoter	0	0	0	0	0	0	0	0	0	0	0	0	0	0	0	0	0	0	0
id_1335	chr20	19395130	19395131	+	3	SLC24A3	NM_020689	0.84	nCGI	unpromoter	0	0	0	0	0	0	0	0	0	0	0	0	0	0	0	0	0	0	0
id_1336	chr6	163069005	163069006	+	4	PACRG	NM_152410	0.03	CGI	promoter	0.882	0	0	0.4741	0.0794	0.4621	0	0	0	0	0	0	0.9468	0.104	0.906	0.2781	0.8948	0.0416	0.0132
id_1337	chr6	28237524	28237525	+	8			0	nCGI	promoter	0	0.9842	0	0.196	0.9975	0.9443	0	0	0	0	0	0.8276	0	0	0.7215	0.3125	0	0.9911	0.9184
id_1338	chr20	11066505	11066506	+	3			0.29	nCGI	unpromoter	0	0	0	0	0	0	0	0	0	0	0	0	0	0	0	0	0	0	0
id_1339	chr22	31528259	31528260	+	3	TIMP3	NM_000362	0.13	nCGI	unpromoter	0	0	0	0	0	0	0	0	0	0	0	0	0	0	0	0	0	0	0
id_1340	chr20	45420193	45420194	+	3			0.31	nCGI	unpromoter	0	0.2358	0	0.2265	0	0.0557	0	0	0	0	0	0	0.3669	0.1474	0.8159	0.1941	0.108	0.3794	0
id_1341	chr20	14844278	14844279	+	3	C20orf133	NM_001033086	0.64	nCGI	unpromoter	0	0	0	0	0	0	0	0	0	0	0	0	0	0	0	0	0	0	0
id_1342	chr6	32928585	32928586	+	7	TAP1	NM_000593	0.06	CGI	unpromoter	0	0	0	0	0	0	0	0	0	0	0	0	0.1815	0	0	0	0	0.0685	0
id_1343	chr6	128882671	128882672	+	7	PTPRK	NM_002844	0.15	CGI	unpromoter	0	0.8502	0	0	0.7158	0.8748	0	0	0	0	0	0	0	0	0	0	0	0.1932	0
id_1344	chr22	37673272	37673273	+	3			0.55	nCGI	unpromoter	0	0	0	0	0	0	0	0	0	0	0	0	0	0	0	0	0	0	0
id_1345	chr6	133076678	133076679	+	3	VNN1	NM_004666	0.37	nCGI	unpromoter	0	0	0	0	0	0	0	0	0	0	0	0	0	0	0	0	0	0	0
id_1346	chr6	32264077	32264078	+	3	PBX2	NM_002586	0.78	nCGI	unpromoter	0	0	0	0.9275	0	0	0	0	0	0	0.424	0	0	0	0	0	0	0	0
id_1347	chr22	30222854	30222855	+	7	SFI1	NM_001007467	0.08	CGI	unpromoter	0	0.5167	0	0	0.0723	0.9971	0	0	0	0	0	0	0.7974	0	0	0.339	0.9809	0.643	0
id_1348	chr22	30339447	30339448	+	1	SFI1	NM_001007467	0.8	nCGI	promoter	0	0	0	0	0	0	0	0	0	0	0	0	0	0	0	0	0	0	0
id_1349	chr20	20342641	20342642	+	3	C20orf74	NM_020343	0.99	CGI	unpromoter	0	0	0	0	0	0	0	0	0	0	0	0	0	0	0	0	0	0	0
id_1350	chr20	40795606	40795607	+	3	PTPRT	NM_007050	0.4	nCGI	unpromoter	0	0	0	0	0	0	0	0	0	0	0	0	0	0	0	0	0	0	0
id_1351	chr6	128882656	128882657	+	7	PTPRK	NM_002844	0.02	CGI	unpromoter	0	0.8275	0	0	0.7347	0.865	0	0	0	0	0	0	0	0	0	0	0	0.1565	0
id_1352	chr22	30125523	30125524	+	9	DRG1	NM_004147	0	CGI	promoter	0.4746	0.8311	0	0	0	0.7527	0	0.0633	0.3769	0	0	0.9874	0	0	0	0	0.761	0.9096	0.7203
id_1353	chr6	28237502	28237503	+	8			0	nCGI	promoter	0	0.9624	0	0.1229	0.9432	0.9933	0	0	0	0	0	0.5747	0	0	0.7986	0.175	0	0.953	0.8896
id_1354	chr6	128882651	128882652	+	7	PTPRK	NM_002844	0	CGI	unpromoter	0	0.82	0	0	0.741	0.8617	0	0	0	0	0	0	0	0	0	0	0	0.1443	0
id_1355	chr6	24465797	24465798	+	7	KAAG1	NM_181337	0.23	CGI	unpromoter	0	0.5783	0	0	0.2151	0.3331	0	0	0	0	0	0	0	0	0	0	0	0	0.8218
id_1356	chr20	17156893	17156894	+	3	PCSK2	NM_002594	0.28	nCGI	unpromoter	0	0	0	0	0	0	0	0	0	0	0	0	0	0	0	0	0	0	0
id_1357	chr6	144205912	144205913	+	6	LTV1	NM_032860	0.09	CGI	promoter	0	0.6902	0	0	0	0.659	0	0	0	0	0	0	0.5617	0.7036	0.8337	0.9227	0.4731	0.7183	0.6958
id_1358	chr22	28286921	28286922	+	3	NIPSNAP1	NM_003634	0.83	nCGI	unpromoter	0	0	0	0	0	0	0	0	0	0	0	0	0	0	0	0	0	0	0
id_1359	chr20	38767779	38767780	+	3			0.99	nCGI	unpromoter	0	0	0	0	0	0	0	0	0	0	0	0	0	0	0	0	0	0	0
id_1360	chr22	38035586	38035587	+	3			0.77	nCGI	unpromoter	0	0	0	0	0	0	0	0	0	0	0	0	0	0	0	0	0	0	0
id_1361	chr6	10529685	10529686	+	7			0.13	CGI	unpromoter	0	0	0	0	0	0	0	0	0	0	0	0	0	0	0	0	0	0	0
id_1362	chr22	29165954	29165955	+	3			1	nCGI	unpromoter	0	0	0	0	0	0	0	0	0	0	0	0	0	0	0	0	0	0	0
id_1363	chr22	40108623	40108624	+	3	TEF	NM_003216	0.15	nCGI	unpromoter	0	0	0.6114	0.3992	0.9907	0.2756	0	0.38	0	0	0	0	0.2806	0	0	0	0	0	0
id_1364	chr22	40672956	40672957	+	6	CENPM	NM_024053	0.17	CGI	promoter	0	0.5531	0	0	0.4937	0.6046	0	0	0	0	0	0	0	0	0.8033	0	0	0.5142	0
id_1365	chr6	3197792	3197793	+	3			0.72	nCGI	unpromoter	0	0	0	0	0	0	0	0	0	0	0	0	0	0	0	0	0	0	0
id_1366	chr22	46399838	46399839	+	3	FLJ46257	NM_001001693	0.22	nCGI	unpromoter	0	0	0	0	0	0	0	0	0	0	0	0	0	0	0	0	0	0	0
id_1367	chr22	38646450	38646451	+	3	GRAP2	NM_004810	0.79	nCGI	unpromoter	0	0	0	0	0	0.7952	0	0	0	0	0	0	0	0	0	0	0	0	0
id_1368	chr22	30356901	30356902	+	6	PISD	NM_014338	0	CGI	promoter	0	0.0981	0	0	0	0.8379	0	0	0	0	0	0	0	0	0	0	0.1885	0.6739	0
id_1369	chr22	22278895	22278896	+	3			1	nCGI	unpromoter	0	0	0	0	0	0	0	0	0	0	0	0	0	0	0	0	0	0	0
id_1370	chr22	29016147	29016148	+	8	LOC652968	NM_001037666	0.03	nCGI	promoter	0	0	0	0	0	0.3446	0	0	0	0	0	0	0	0	0	0	0	0.5802	0
id_1371	chr22	49036003	49036004	+	3	MAPK12	NM_002969	0.98	nCGI	unpromoter	0	0	0	0	0	0	0	0	0	0	0	0	0	0	0	0	0	0	0
id_1372	chr22	30125484	30125485	+	9	DRG1	NM_004147	0.32	CGI	promoter	0.8051	0.8812	0	0	0	0.7113	0	0	0.3425	0	0	0.8644	0	0	0	0	0.7203	0.9689	0.6617
id_1373	chr22	48557737	48557738	+	3	BRD1	NM_014577	1	nCGI	unpromoter	0	0	0	0	0	0	0	0	0	0	0.2478	0	0	0	0	0	0	0	0
id_1374	chr22	30125479	30125480	+	9	DRG1	NM_004147	0.18	CGI	promoter	0.8475	0.8876	0	0	0	0.7059	0	0	0.338	0	0	0.8486	0	0	0	0	0.715	0.9765	0.6541
id_1375	chr20	17988029	17988030	+	3			0	nCGI	unpromoter	0	0	0	0	0	0	0	0	0	0	0	0	0	0	0	0	0	0	0
id_1376	chr22	44014886	44014887	+	7	C22orf9	NM_001009880	0	CGI	unpromoter	0	0	0.914	0	0	0.5621	0	0	0	0	0.4047	0	0	0	0	0.4059	0	0	0
id_1377	chr22	20667292	20667293	+	9	TOP3B	NM_003935	0.23	CGI	promoter	0	0.1905	0	0	0.3535	0.3913	0	0	0	0	0	0.3403	0	0	0	0	0.0256	0.3611	0
id_1378	chr22	20667285	20667286	+	9	TOP3B	NM_003935	0	CGI	promoter	0	0.1429	0	0	0.364	0.4026	0	0	0	0	0	0.377	0	0	0	0	0.0405	0.3759	0
id_1379	chr6	24465751	24465752	+	7	KAAG1	NM_181337	0.26	CGI	unpromoter	0	0.5044	0	0	0.1051	0.2634	0	0	0	0	0	0	0	0	0	0	0	0	0.7434
id_1380	chr22	30125472	30125473	+	9	DRG1	NM_004147	0.07	CGI	promoter	0.9068	0.8966	0	0	0	0.6985	0	0	0.3319	0	0	0.8265	0	0	0	0	0.7077	0.9871	0.6436
id_1381	chr6	86216416	86216417	+	7	NT5E	NM_002526	0.05	CGI	unpromoter	0	0	0	0	0	0.7027	0	0	0	0	0	0	0	0	0	0	0	0	0
id_1382	chr22	44014876	44014877	+	7	C22orf9	NM_001009880	0	CGI	unpromoter	0	0	0.8688	0	0	0.5521	0	0	0	0	0.4141	0	0	0	0	0.357	0	0	0
id_1383	chr22	38646422	38646423	+	3	GRAP2	NM_004810	0.9	nCGI	unpromoter	0	0	0	0	0	0.8347	0	0	0	0	0	0	0	0	0	0	0	0	0
id_1384	chr22	39608036	39608037	+	3	XPNPEP3	NM_022098	1	nCGI	unpromoter	0	0	0	0	0	0	0	0	0	0	0	0	0	0	0	0	0	0	0
id_1385	chr22	30356865	30356866	+	6	PISD	NM_014338	0	CGI	promoter	0	0.1822	0	0	0	0.8812	0	0	0	0	0	0	0	0	0	0	0.2614	0.699	0
id_1386	chr22	30125462	30125463	+	9	DRG1	NM_004147	0	CGI	promoter	0.9915	0.9094	0	0	0	0.6879	0	0	0.323	0	0	0.795	0	0	0	0	0.6973	0.9977	0.6286
id_1387	chr20	21625836	21625837	+	3			0.84	nCGI	unpromoter	0	0	0	0	0	0	0	0	0	0	0	0	0	0	0	0	0	0	0
id_1388	chr22	36783362	36783363	+	6	PICK1	NM_001039583	0.01	CGI	promoter	0	0.9333	0	0	0	0.8651	0	0	0	0	0	0	0.6512	0.8159	0.9264	0.8605	0.8739	0.8657	0.8898
id_1389	chr6	86216408	86216409	+	7	NT5E	NM_002526	0	CGI	unpromoter	0	0	0	0	0	0.6953	0	0	0	0	0	0	0	0	0	0	0	0	0
id_1390	chr22	14503494	14503495	+	3			0.83	nCGI	unpromoter	0	0	0	0	0	0	0	0	0	0	0	0	0	0	0	0	0	0	0
id_1391	chr22	30125445	30125446	+	9	DRG1	NM_004147	0.01	CGI	promoter	0.8644	0.9313	0	0	0	0.6699	0	0	0.308	0	0	0.7413	0	0	0	0	0.6795	0.9719	0.603
id_1392	chr22	28067583	28067584	+	3	AP1B1	NM_001127	0.95	nCGI	unpromoter	0	0	0	0	0	0	0	0	0	0	0	0	0	0	0	0	0	0	0
id_1393	chr22	23945376	23945377	+	1	CRYBB2	NM_000496	0.99	nCGI	promoter	0	0	0	0	0	0	0	0	0	0	0	0	0	0	0	0	0	0	0
id_1394	chr22	26716918	26716919	+	3			0.82	nCGI	unpromoter	0	0	0	0	0	0	0	0	0	0	0	0	0	0	0	0	0	0	0
id_1395	chr6	86216388	86216389	+	7	NT5E	NM_002526	0	CGI	unpromoter	0	0	0	0	0	0.677	0	0	0	0	0	0	0	0	0	0	0	0	0
id_1396	chr22	23412829	23412830	+	3			0.8	nCGI	unpromoter	0	0	0	0	0	0	0	0	0	0	0	0	0	0	0	0	0	0	0
id_1397	chr6	24465710	24465711	+	7	KAAG1	NM_181337	0.36	CGI	unpromoter	0	0.4386	0	0	0.0072	0.2014	0	0	0	0	0	0	0	0	0	0	0	0	0.6735
id_1398	chr6	24603747	24603748	+	3	ALDH5A1	NM_001080	0	nCGI	unpromoter	0	0	0	0	0	0.3222	0	0	0	0	0	0	0.4407	0.7278	0	0	0	0.8848	0
id_1399	chr20	21625649	21625650	+	3			0.72	nCGI	unpromoter	0	0	0	0	0	0	0	0	0	0	0	0	0	0	0	0	0	0	0
id_1400	chr22	44014828	44014829	+	7	C22orf9	NM_001009880	0.01	CGI	unpromoter	0	0	0.6516	0.0205	0	0.5045	0	0	0	0	0.459	0	0	0	0	0.1223	0	0	0
id_1401	chr20	46772830	46772831	+	3	PREX1	NM_020820	0.46	nCGI	unpromoter	0	0	0	0	0	0	0	0	0	0	0	0	0	0	0	0	0	0	0
id_1402	chr22	37079395	37079396	+	3			0.23	nCGI	unpromoter	0.4125	0	0	0.9	0	0	0	0	0	0	0.9744	0	0	0	0	0	0	0	0
id_1403	chr6	143927543	143927544	+	3			0.76	nCGI	unpromoter	0	0	0	0	0	0	0	0	0	0	0	0	0	0	0	0	0	0	0
id_1404	chr22	48978508	48978509	+	3	TRABD	NM_025204	1	CGI	unpromoter	0	0	0	0	0	0	0	0	0	0	0	0	0	0	0	0	0	0	0
id_1405	chr22	48978486	48978487	+	3	TRABD	NM_025204	1	CGI	unpromoter	0	0	0	0	0	0	0	0	0	0	0	0	0	0	0	0	0	0	0
id_1406	chr20	13270865	13270866	+	3			0.11	nCGI	unpromoter	0	0	0	0	0	0	0	0	0	0	0	0	0	0	0	0	0	0	0
id_1407	chr6	86216365	86216366	+	7	NT5E	NM_002526	0	CGI	unpromoter	0	0	0	0	0	0.656	0	0	0	0	0	0	0	0	0	0	0	0	0
id_1408	chr6	133076765	133076766	+	1	VNN1	NM_004666	0.48	nCGI	promoter	0	0	0	0	0	0	0	0	0	0	0	0	0	0	0	0	0	0	0
id_1409	chr22	28067619	28067620	+	3	AP1B1	NM_001127	0.94	nCGI	unpromoter	0	0	0	0	0	0	0	0	0	0	0	0	0	0	0	0	0	0	0
id_1410	chr6	76368740	76368741	+	7	SENP6	NM_015571	0	CGI	unpromoter	0	0	0	0	0	0.8122	0	0	0	0	0	0.8656	0.9335	0	0.8275	0.7451	0.5562	0.8333	0
id_1411	chr6	86216356	86216357	+	7	NT5E	NM_002526	0	CGI	unpromoter	0	0	0	0	0	0.6478	0	0	0	0	0	0	0	0	0	0	0	0	0
id_1412	chr22	38426005	38426006	+	3			1	nCGI	unpromoter	0	0	0	0	0	0	0	0	0	0	0	0	0	0	0	0	0	0	0
id_1413	chr22	40625477	40625478	+	3	SREBF2	NM_004599	0.95	nCGI	unpromoter	0	0	0	0	0	0	0	0	0	0	0	0	0	0	0	0	0	0	0
id_1414	chr22	22985117	22985118	+	3			0.9	nCGI	unpromoter	0	0	0	0	0	0	0	0	0	0	0	0	0	0	0	0	0	0	0
id_1415	chr22	46916840	46916841	+	3	LOC388915	NM_001010902	0.71	nCGI	unpromoter	0	0	0	0	0	0	0	0	0	0	0	0	0	0	0	0	0	0	0
id_1416	chr6	24603711	24603712	+	3	ALDH5A1	NM_001080	0.02	nCGI	unpromoter	0	0	0	0	0	0.365	0	0	0	0	0	0	0.5278	0.9557	0	0	0	0.7394	0
id_1417	chr22	29811024	29811025	+	7	SMTN	NM_134269	0	CGI	unpromoter	0	0	0	0	0	0.7528	0	0	0	0	0	0	0	0	0	0	0.2687	0.156	0.8166
id_1418	chr22	28286956	28286957	+	3	NIPSNAP1	NM_003634	0.71	nCGI	unpromoter	0	0	0	0	0	0	0	0	0	0	0	0	0	0	0	0	0	0	0
id_1419	chr22	39608015	39608016	+	3	XPNPEP3	NM_022098	1	nCGI	unpromoter	0	0	0	0	0	0	0	0	0	0	0	0	0	0	0	0	0	0	0
id_1420	chr20	21444683	21444684	+	7			0.28	CGI	unpromoter	0	0	0	0	0	0	0	0	0	0	0	0	0	0	0	0	0	0	0
id_1421	chr22	29811004	29811005	+	7	SMTN	NM_134269	0	CGI	unpromoter	0	0	0	0	0	0.7781	0	0	0	0	0	0	0	0	0	0	0.2023	0.1127	0.8478
id_1422	chr22	29811002	29811003	+	7	SMTN	NM_134269	0	CGI	unpromoter	0	0	0	0	0	0.7806	0	0	0	0	0	0	0	0	0	0	0.1957	0.1083	0.8509
id_1423	chr20	7425257	7425258	+	3			0.77	nCGI	unpromoter	0	0	0	0	0	0	0	0	0	0	0	0	0	0	0	0	0	0	0
id_1424	chr22	40625314	40625315	+	3	SREBF2	NM_004599	0.83	nCGI	unpromoter	0	0	0	0	0	0	0	0	0	0	0	0	0	0	0	0	0	0	0
id_1425	chr22	18609805	18609806	+	3	RTN4R	NM_023004	0.94	nCGI	unpromoter	0	0	0.3257	0	0	0	0	0	0	0	0	0	0	0	0	0	0	0	0
id_1426	chr22	38035445	38035446	+	3			1	nCGI	unpromoter	0	0	0	0	0	0	0	0	0	0	0	0	0	0	0	0	0	0	0
id_1427	chr22	49561572	49561573	+	3	RABL2B	NM_001003789	0.73	nCGI	unpromoter	0	0	0	0	0	0	0	0	0	0	0	0	0	0	0	0	0	0	0
id_1428	chr22	17365637	17365638	+	1			0.38	nCGI	promoter	0	0	0	0	0	0	0	0	0	0	0	0	0	0	0	0	0	0	0
id_1429	chr6	134252909	134252910	+	7	TCF21	NM_003206	0.04	CGI	unpromoter	0	0	0	0	0	0	0	0	0	0	0	0	0	0	0	0	0	0	0
id_1430	chr22	36401068	36401069	+	8	LGALS1	NM_002305	0	nCGI	promoter	0	0	0	0	0	0.2379	0	0	0	0	0	0	0	0	0	0	0	0	0
id_1431	chr20	21895562	21895563	+	3			0.98	nCGI	unpromoter	0	0	0	0	0	0	0	0	0	0	0	0	0	0	0	0	0	0	0
id_1432	chr6	10529659	10529660	+	7			0.25	CGI	unpromoter	0	0	0	0	0	0	0	0	0	0	0	0	0	0	0	0	0	0	0
id_1433	chr22	48951683	48951684	+	3	PANX2	NM_052839	0.76	CGI	unpromoter	0	0	0	0	0	0	0	0	0	0	0.545	0	0	0	0	0	0	0	0
id_1434	chr20	22378416	22378417	+	3			0.86	nCGI	unpromoter	0	0	0	0	0	0	0	0	0	0	0	0	0	0	0	0	0	0	0
id_1435	chr22	29810983	29810984	+	7	SMTN	NM_134269	0	CGI	unpromoter	0	0	0	0	0	0.8045	0	0	0	0	0	0	0	0	0	0	0.1327	0.0672	0.8806
id_1436	chr22	39801164	39801165	+	3			1	nCGI	unpromoter	0	0	0	0	0	0	0	0	0	0	0	0	0	0	0	0	0	0	0
id_1437	chr22	30387954	30387955	+	3			0.14	nCGI	unpromoter	0	0.7065	0	0	0.9585	0.8443	0	0	0	0	0	0	0.9939	0.3749	0.9217	0.8039	0.6726	0.826	0.7921
id_1438	chr6	149327283	149327284	+	3	UST	NM_005715	0.54	nCGI	unpromoter	0	0	0	0	0	0	0	0	0	0	0	0	0	0	0	0	0	0	0
id_1439	chr22	20328137	20328138	+	3	SDF2L1	NM_022044	0.98	nCGI	unpromoter	0	0	0.8749	0.8985	0	0	0	0	0	0	0.6484	0	0	0	0	0	0	0	0
id_1440	chr20	21444712	21444713	+	7			0.11	CGI	unpromoter	0	0	0	0	0	0	0	0	0	0	0	0	0	0	0	0	0	0	0
id_1441	chr22	18609785	18609786	+	3	RTN4R	NM_023004	1	nCGI	unpromoter	0	0	0.2339	0	0	0	0	0	0	0	0	0	0	0	0	0	0	0	0
id_1442	chr22	30017728	30017729	+	3	MGC17330	NM_052880	0.07	nCGI	unpromoter	0	0	0	0	0	0	0	0	0	0	0	0.8112	0	0	0.436	0	0.5715	0.4217	0
id_1443	chr22	24131025	24131026	+	7			0	CGI	unpromoter	0	0	0	0	0	0.7973	0	0	0	0	0	0	0	0	0	0	0	0	0
id_1444	chr6	90716958	90716959	+	3	BACH2	NM_021813	0.48	nCGI	unpromoter	0	0	0	0	0	0	0	0	0	0	0	0	0	0	0	0	0	0	0
id_1445	chr6	33864098	33864099	+	7	LEMD2	NM_181336	0.37	CGI	unpromoter	0	0	0	0	0.2926	0.6761	0	0	0	0	0	0	0.6664	0	0.8313	0.9528	0.8462	0.3807	0
id_1446	chr22	20783558	20783559	+	3			0.62	nCGI	unpromoter	0	0	0	0	0	0	0	0	0	0	0	0	0	0	0	0	0	0	0
id_1447	chr6	33474342	33474343	+	3	KIFC1	NM_002263	0.84	nCGI	unpromoter	0	0	0	0	0	0	0	0	0	0	0	0	0	0	0	0	0	0	0
id_1448	chr22	18609768	18609769	+	3	RTN4R	NM_023004	0.98	nCGI	unpromoter	0	0	0.156	0	0	0	0	0	0	0	0	0	0	0	0	0	0	0	0
id_1449	chr20	33023150	33023151	+	3			0.91	nCGI	unpromoter	0	0	0	0	0	0	0	0	0	0	0	0	0	0	0	0	0	0	0
id_1450	chr6	163068994	163068995	+	4	PACRG	NM_152410	0.01	CGI	promoter	0.9814	0	0	0.3926	0.028	0.4754	0	0	0	0	0	0	0.9306	0.0864	0.8941	0.2539	0.9132	0.024	0
id_1451	chr20	22164904	22164905	+	3			0.72	nCGI	unpromoter	0	0	0	0	0	0	0	0	0	0	0	0	0	0	0	0	0	0	0
id_1452	chr6	160248492	160248493	+	3	MAS1	NM_002377	1	nCGI	unpromoter	0	0	0	0	0	0	0	0	0	0	0	0	0	0	0	0	0	0	0
id_1453	chr6	29876017	29876018	+	7			0.17	CGI	unpromoter	0	0	0	0	0	0	0	0	0	0	0	0	0	0	0	0	0	0	0
id_1454	chr22	41423681	41423682	+	3	A4GALT	NM_017436	0.5	nCGI	unpromoter	0	0	0	0	0	0	0	0	0	0	0	0	0	0	0	0	0	0	0
id_1455	chr6	169177562	169177563	+	3			0.76	nCGI	unpromoter	0	0	0	0	0	0	0	0	0	0	0	0	0	0	0	0	0	0	0
id_1456	chr22	36099116	36099117	+	3	LRRC62	NM_052906	1	nCGI	unpromoter	0	0	0	0	0	0	0	0	0	0	0	0	0	0	0	0	0	0	0
id_1457	chr20	33042139	33042140	+	3	MYH7B	NM_020884	0.68	nCGI	unpromoter	0	0	0	0	0	0	0	0	0	0	0	0	0	0	0	0	0	0	0
id_1458	chr6	33864071	33864072	+	7	LEMD2	NM_181336	0	CGI	unpromoter	0	0	0	0	0.3388	0.6487	0	0	0	0	0	0	0.6441	0	0.7929	0.9313	0.8697	0.3407	0
id_1459	chr22	48951631	48951632	+	3	PANX2	NM_052839	0.83	CGI	unpromoter	0	0	0	0	0	0	0	0	0	0	0.2986	0	0	0	0	0	0	0	0
id_1460	chr6	33161569	33161570	+	3	HLA-DPB1	NM_002121	0.94	nCGI	unpromoter	0	0	0	0	0	0	0	0	0	0	0	0	0	0	0	0	0	0	0
id_1461	chr6	23285091	23285092	+	3			0.88	nCGI	unpromoter	0	0	0	0	0	0	0	0	0	0	0	0	0	0	0	0	0	0	0
id_1462	chr6	163068974	163068975	+	4	PACRG	NM_152410	0.03	CGI	promoter	0.7329	0	0	0.2444	0	0.4997	0	0	0	0	0	0	0.901	0.0544	0.8727	0.2097	0.9466	0	0
id_1463	chr6	105494949	105494950	+	3			0.67	CGI	unpromoter	0	0	0	0	0	0	0	0	0	0	0	0	0	0	0	0	0	0	0
id_1464	chr20	40155678	40155679	+	3	PTPRT	NM_007050	1	nCGI	unpromoter	0	0	0	0	0	0	0	0	0	0	0	0	0	0	0	0	0	0	0
id_1465	chr22	39608077	39608078	+	3	XPNPEP3	NM_022098	0.99	nCGI	unpromoter	0	0	0	0	0	0	0	0	0	0	0	0	0	0	0	0	0	0	0
id_1466	chr22	49561565	49561566	+	3	RABL2B	NM_001003789	0.91	nCGI	unpromoter	0	0	0	0	0	0	0	0	0	0	0	0	0	0	0	0	0	0	0
id_1467	chr22	44401093	44401094	+	3			0.97	nCGI	unpromoter	0	0	0	0	0	0	0	0	0	0	0	0	0	0	0	0	0	0	0
id_1468	chr6	99729934	99729935	+	3			0.25	nCGI	unpromoter	0	0	0	0	0	0	0	0	0	0	0	0	0	0	0	0	0	0	0
id_1469	chr6	27943436	27943437	+	5	HIST1H1B	NM_005322	0	CGI	promoter	0	0.3656	0	0	0	0.1773	0	0	0	0	0	0	0	0	0	0	0	0	0
id_1470	chr22	46916641	46916642	+	3	LOC388915	NM_001010902	0.81	nCGI	unpromoter	0	0	0	0	0	0	0	0	0	0	0	0	0	0	0	0	0	0	0
id_1471	chr22	48951609	48951610	+	7	PANX2	NM_052839	0.33	CGI	unpromoter	0	0	0	0	0	0	0	0	0	0	0.1943	0	0	0	0	0	0	0	0
id_1472	chr22	37802759	37802760	+	1	APOBEC3G	NM_021822	0.03	nCGI	promoter	0	0	0	0	0	0	0	0	0	0	0	0	0	0	0	0	0	0	0
id_1473	chr20	39838754	39838755	+	3			0.94	nCGI	unpromoter	0	0	0	0	0	0	0	0	0	0	0	0	0	0	0	0	0	0	0
id_1474	chr22	24130969	24130970	+	7			0.02	CGI	unpromoter	0	0	0	0	0	0.8442	0	0	0	0	0	0	0	0	0	0	0	0	0
id_1475	chr6	34833183	34833184	+	8	SNRPC	NM_003093	0	nCGI	promoter	0	0.9384	0	0	0	0.9232	0	0	0	0	0	0.8592	0.9958	0.073	0.9735	0	0	0.1117	0
id_1476	chr6	31574057	31574058	+	7	MICB	NM_005931	0	CGI	unpromoter	0	0.8	0	0	0	0.3439	0	0	0	0	0	0	0	0	0	0	0	0	0
id_1477	chr6	27943426	27943427	+	5	HIST1H1B	NM_005322	0.05	CGI	promoter	0	0.3811	0	0	0.0052	0.1823	0	0	0	0	0	0	0	0	0	0	0	0	0
id_1478	chr22	30222809	30222810	+	7	SFI1	NM_001007467	0.09	CGI	unpromoter	0	0.4467	0	0	0	0.9654	0	0	0	0	0	0	0.8429	0	0	0.0847	0.97	0.7082	0
id_1479	chr22	36858912	36858913	+	3	PLA2G6	NM_001004426	0.97	CGI	unpromoter	0	0	0	0	0	0	0	0	0	0	0	0	0	0	0	0	0	0	0
id_1480	chr6	33864041	33864042	+	3	LEMD2	NM_181336	0	nCGI	unpromoter	0	0	0	0	0.3901	0.6183	0	0	0	0	0	0	0.6193	0	0.7502	0.8026	0.8957	0.2963	0
id_1481	chr22	29016141	29016142	+	8	LOC652968	NM_001037666	0.1	nCGI	promoter	0	0	0	0	0	0.3513	0	0	0	0	0	0	0	0	0	0	0	0.5573	0
id_1482	chr6	28237463	28237464	+	8			0	nCGI	promoter	0	0.8679	0	0	0.8469	0.9198	0	0	0	0	0	0.1264	0	0	0.9352	0	0	0.8539	0.8387
id_1483	chr20	1023324	1023325	+	3			0.94	nCGI	unpromoter	0	0	0	0	0	0	0	0	0	0	0	0	0	0	0	0	0	0	0
id_1484	chr6	31574036	31574037	+	7	MICB	NM_005931	0	CGI	unpromoter	0	0.9151	0	0	0	0.3779	0	0	0	0	0	0.0619	0	0	0	0	0	0	0
id_1485	chr6	29450511	29450512	+	3	OR12D3	NM_030959	0.58	nCGI	unpromoter	0	0	0	0	0	0	0	0	0	0	0	0	0	0	0	0	0	0	0
id_1486	chr20	40898878	40898879	+	3	PTPRT	NM_007050	1	nCGI	unpromoter	0	0	0	0	0	0	0	0	0	0	0	0	0	0	0	0	0	0	0
id_1487	chr22	20328045	20328046	+	3	SDF2L1	NM_022044	1	nCGI	unpromoter	0	0	0.9249	0.9419	0	0	0	0	0	0	0.4384	0	0	0	0	0	0	0	0
id_1488	chr6	33474466	33474467	+	3	KIFC1	NM_002263	0.88	nCGI	unpromoter	0	0	0	0	0	0	0	0	0	0	0	0	0	0	0	0	0	0	0
id_1489	chr22	29016120	29016121	+	8	LOC652968	NM_001037666	0.04	nCGI	promoter	0	0	0	0	0	0.3749	0	0	0	0	0	0	0	0	0	0	0	0.4771	0
id_1490	chr6	27885986	27885987	+	7	HIST1H3H	NM_003536	0	CGI	unpromoter	0	0	0	0	0.3295	0.797	0	0	0	0	0	0.7433	0	0	0.7826	0.6141	0	0.5769	0
id_1491	chr22	30222779	30222780	+	3	SFI1	NM_001007467	0	nCGI	unpromoter	0	0.4	0	0	0	0.9403	0	0	0	0	0	0	0.8732	0	0	0	0.9373	0.7516	0
id_1492	chr6	27885979	27885980	+	7	HIST1H3H	NM_003536	0	CGI	unpromoter	0	0	0	0	0.3171	0.7881	0	0	0	0	0	0.7684	0	0	0.7647	0.5851	0	0.5545	0
id_1493	chr22	22278852	22278853	+	3			0.99	nCGI	unpromoter	0	0	0	0	0	0	0	0	0	0	0	0	0	0	0	0	0	0	0
id_1494	chr20	46772893	46772894	+	3	PREX1	NM_020820	0.31	nCGI	unpromoter	0	0	0	0	0	0	0	0	0	0	0	0	0	0	0	0	0	0	0
id_1495	chr6	7127519	7127520	+	3	RREB1	NM_002955	0.66	nCGI	unpromoter	0	0	0	0	0	0	0	0	0	0	0	0	0	0	0	0	0	0	0
id_1496	chr6	27885977	27885978	+	7	HIST1H3H	NM_003536	0.03	CGI	unpromoter	0	0	0	0	0.3136	0.7856	0	0	0	0	0	0.7756	0	0	0.7596	0.5768	0	0.5481	0
id_1497	chr20	3122732	3122733	+	3	C20orf116	NM_023935	1	nCGI	unpromoter	0	0	0	0	0	0	0	0	0	0	0	0	0	0	0	0	0	0	0
id_1498	chr22	22452783	22452784	+	1	MMP11	NM_005940	1	nCGI	promoter	0	0	0	0	0	0	0	0	0	0	0	0	0	0	0	0	0	0	0
id_1499	chr22	35940812	35940813	+	3			0.75	nCGI	unpromoter	0	0	0	0	0	0	0	0	0	0	0	0	0	0	0	0	0	0	0
id_1500	chr22	36099074	36099075	+	3	LRRC62	NM_052906	0.95	nCGI	unpromoter	0	0	0	0	0	0	0	0	0	0	0	0	0	0	0	0	0	0	0
id_1501	chr20	38344775	38344776	+	3			0.75	nCGI	unpromoter	0	0	0	0	0	0	0	0	0	0	0	0	0	0	0	0	0	0	0
id_1502	chr6	31216603	31216604	+	3	PSORS1C1	NM_014068	0.83	nCGI	unpromoter	0	0	0	0	0	0	0	0	0	0	0	0	0	0	0	0	0	0	0
id_1503	chr6	28237420	28237421	+	8			0	nCGI	promoter	0	0.7636	0	0	0.7407	0.8241	0	0	0	0	0	0	0	0	0.9142	0	0	0.7446	0.7825
id_1504	chr6	32041788	32041789	+	3	SKIV2L	NM_006929	0.97	nCGI	unpromoter	0	0	0	0	0	0	0	0	0	0	0	0	0	0	0	0	0	0	0
id_1505	chr20	45420089	45420090	+	3			0.11	nCGI	unpromoter	0	0.391	0	0.418	0	0.1094	0	0	0	0	0	0	0.4458	0.6585	0.9208	0.3609	0.1705	0.4512	0
id_1506	chr20	40339466	40339467	+	3	PTPRT	NM_007050	0.25	nCGI	unpromoter	0	0	0	0	0	0	0	0	0	0	0	0	0	0	0	0	0	0	0
id_1507	chr6	34311959	34311960	+	8	HMGA1	NM_002131	0.1	nCGI	promoter	0	0.5997	0	0	0.96	0.7001	0	0	0	0	0	0.8118	0	0.8144	0.5546	0.9089	1	0.9359	0
id_1508	chr6	117096494	117096495	+	9	C6orf113	NM_145062	0	CGI	promoter	0	0.442	0	0	0.2374	0.418	0	0	0.1901	0	0	0.7768	0.6684	0.4642	0.8554	0.6871	0.4555	0.7158	0.4085
id_1509	chr22	30356842	30356843	+	6	PISD	NM_014338	0	CGI	promoter	0	0.236	0	0	0	0.9088	0	0	0	0	0	0	0	0	0	0	0.308	0.715	0
id_1510	chr22	22985132	22985133	+	3			0.91	nCGI	unpromoter	0	0	0	0	0	0	0	0	0	0	0	0	0	0	0	0	0	0	0
id_1511	chr6	28237417	28237418	+	8			0.01	nCGI	promoter	0	0.7564	0	0	0.7333	0.8174	0	0	0	0	0	0	0	0	0.9037	0	0	0.737	0.7786
id_1512	chr6	27885956	27885957	+	7	HIST1H3H	NM_003536	0.02	CGI	unpromoter	0	0	0	0	0.2764	0.759	0	0	0	0	0	0.851	0	0	0.7059	0.4896	0	0.4808	0
id_1513	chr22	37197428	37197429	+	3	KDELR3	NM_016657	0.9	nCGI	unpromoter	0	0	0	0	0	0	0	0	0	0	0	0	0	0	0	0	0	0	0
id_1514	chr22	29860003	29860004	+	3	PIB5PA	NM_001002837	0.83	nCGI	unpromoter	0	0	0	0	0	0	0	0	0	0	0	0	0	0	0	0	0	0	0
id_1515	chr22	20667235	20667236	+	9	TOP3B	NM_003935	0	CGI	promoter	0	0	0	0	0.4396	0.4831	0	0	0	0	0	0.6387	0	0	0	0	0.1471	0.4815	0
id_1516	chr6	89984203	89984204	+	1	GABRR1	NM_002042	0.25	nCGI	promoter	0	0	0	0	0	0	0	0	0	0	0	0	0	0	0	0	0	0	0
id_1517	chr22	30356830	30356831	+	6	PISD	NM_014338	0	CGI	promoter	0	0.264	0	0	0	0.9232	0	0	0	0	0	0	0	0	0	0	0.3323	0.7234	0
id_1518	chr6	117096478	117096479	+	9	C6orf113	NM_145062	0.02	CGI	promoter	0	0.4815	0	0	0.263	0.438	0	0	0.2007	0	0	0.6841	0.7107	0.503	0.8836	0.7415	0.4829	0.765	0.4513
id_1519	chr6	74121314	74121315	+	1	DPPA5	NM_001025290	0.64	nCGI	promoter	0	0	0	0	0	0	0	0	0	0	0	0	0	0	0	0	0	0	0
id_1520	chr6	24465698	24465699	+	7	KAAG1	NM_181337	0.12	CGI	unpromoter	0	0.4193	0	0	0	0.1832	0	0	0	0	0	0	0	0	0	0	0	0	0.653
id_1521	chr20	3122778	3122779	+	3	C20orf116	NM_023935	0.74	nCGI	unpromoter	0	0	0	0	0	0	0	0	0	0	0	0	0	0	0	0	0	0	0
id_1522	chr22	29852859	29852860	+	1	PIB5PA	NM_001002837	0.83	nCGI	promoter	0	0	0	0	0	0	0	0	0	0	0	0	0	0	0	0	0	0	0
id_1523	chr22	30356816	30356817	+	6	PISD	NM_014338	0	CGI	promoter	0	0.2967	0	0	0	0.94	0	0	0	0	0	0	0	0	0	0	0.3607	0.7332	0
id_1524	chr20	19595392	19595393	+	3	SLC24A3	NM_020689	0.99	nCGI	unpromoter	0	0	0	0	0	0	0	0	0	0	0	0	0	0	0	0	0	0	0
id_1525	chr22	29016068	29016069	+	8	LOC652968	NM_001037666	0.26	nCGI	promoter	0	0	0	0	0	0.4332	0	0	0	0	0	0	0	0	0	0	0	0.2786	0
id_1526	chr20	37360320	37360321	+	3			0.97	nCGI	unpromoter	0	0	0	0	0	0	0	0	0	0	0	0	0	0	0	0	0	0	0
id_1527	chr22	28067494	28067495	+	3	AP1B1	NM_001127	0.97	nCGI	unpromoter	0	0	0	0	0	0	0	0	0	0	0	0	0	0	0	0	0	0	0
id_1528	chr20	10793626	10793627	+	3			0.7	nCGI	unpromoter	0	0	0	0	0	0	0	0	0	0	0	0	0	0	0	0	0	0	0
id_1529	chr6	128882539	128882540	+	7	PTPRK	NM_002844	0	CGI	unpromoter	0	0.6505	0	0	0.8822	0.7887	0	0	0	0	0	0	0	0	0	0	0	0	0
id_1530	chr22	26716975	26716976	+	3			0.87	nCGI	unpromoter	0	0	0	0	0	0	0	0	0	0	0	0	0	0	0	0	0	0	0
id_1531	chr22	29016061	29016062	+	8	LOC652968	NM_001037666	0.42	nCGI	promoter	0	0	0	0	0	0.4411	0	0	0	0	0	0	0	0	0	0	0	0.2519	0
id_1532	chr20	59827876	59827877	+	3	CDH4	NM_001794	0.99	CGI	unpromoter	0	0	0	0	0	0	0	0	0	0	0	0	0	0	0	0	0	0	0
id_1533	chr22	48997766	48997767	+	3	SELO	NM_031454	0	nCGI	unpromoter	0	0	0	0	0	0	0	0	0	0	0	0	0	0	0	0	0	0	0
id_1534	chr22	22905900	22905901	+	3			0.84	nCGI	unpromoter	0	0	0	0	0	0	0	0	0	0	0	0	0	0	0	0	0	0	0
id_1535	chr22	39801125	39801126	+	3			1	nCGI	unpromoter	0	0	0	0	0	0	0	0	0	0	0	0	0	0	0	0	0	0	0
id_1536	chr6	128882524	128882525	+	7	PTPRK	NM_002844	0.21	CGI	unpromoter	0	0.6278	0	0	0.9011	0.7789	0	0	0	0	0	0	0	0	0	0	0	0	0
id_1537	chr22	40414242	40414243	+	3	NHP2L1	NM_001003796	0.03	nCGI	unpromoter	0	0.3948	0	0	0.4142	0.949	0	0.8333	0.6804	0	0	0	0.7589	0.8847	0	0.3572	0.8183	0.5007	0
id_1538	chr22	21199693	21199694	+	3	SUHW1	NM_080740	0.99	nCGI	unpromoter	0	0	0	0	0	0	0	0	0	0	0	0	0	0	0	0	0	0	0
id_1539	chr22	20667203	20667204	+	9	TOP3B	NM_003935	0.06	CGI	promoter	0	0	0	0	0.4879	0.5346	0	0	0	0	0	0.8063	0.0091	0	0	0	0.2154	0.5491	0
id_1540	chr20	37360436	37360437	+	3			0.96	nCGI	unpromoter	0	0	0	0	0	0	0	0	0	0	0	0	0	0	0	0	0	0	0
id_1541	chr6	76368702	76368703	+	7	SENP6	NM_015571	0	CGI	unpromoter	0	0	0	0	0	0.7909	0	0	0	0	0	0.741	0.8971	0	0.8621	0.7763	0.5038	0.865	0
id_1542	chr22	48978481	48978482	+	3	TRABD	NM_025204	1	CGI	unpromoter	0	0	0	0	0	0	0	0	0	0	0	0	0	0	0	0	0	0	0
id_1543	chr22	44014781	44014782	+	7	C22orf9	NM_001009880	0	CGI	unpromoter	0	0	0.4389	0.0806	0	0.4578	0	0	0	0	0.503	0	0	0	0	0	0	0	0
id_1544	chr22	36029223	36029224	+	3	PSCD4	NM_013385	0.97	nCGI	unpromoter	0	0	0	0	0	0	0	0	0	0	0	0	0	0	0	0	0	0	0
id_1545	chr22	23150345	23150346	+	7			0	CGI	unpromoter	0	0	0	0	0	0	0	0	0	0	0	0	0	0	0	0	0	0	0
id_1546	chr20	22440720	22440721	+	3			0.93	nCGI	unpromoter	0	0	0	0	0	0	0	0	0	0	0	0	0	0	0	0	0	0	0
id_1547	chr6	76368696	76368697	+	7	SENP6	NM_015571	0	CGI	unpromoter	0	0	0	0	0	0.7876	0	0	0	0	0	0.7213	0.8913	0	0.8675	0.7813	0.4955	0.87	0
id_1548	chr20	37911939	37911940	+	3			0.12	nCGI	unpromoter	0	0	0	0	0	0	0	0	0	0	0	0	0	0	0	0	0	0	0
id_1549	chr22	36783269	36783270	+	6	PICK1	NM_001039583	0.08	CGI	promoter	0	0.8378	0	0	0	0.9828	0	0	0	0	0	0.1368	0.7207	0.7256	0.994	0.9817	0.9786	0.9603	0.9893
id_1550	chr22	30356772	30356773	+	6	PISD	NM_014338	0.02	CGI	promoter	0	0.3995	0	0	0	0.9928	0	0	0	0	0	0	0	0	0	0	0.4498	0.7639	0
id_1551	chr22	37197434	37197435	+	3	KDELR3	NM_016657	0.91	nCGI	unpromoter	0	0	0	0	0	0	0	0	0	0	0	0	0	0	0	0	0	0	0
id_1552	chr20	22440778	22440779	+	3			0.61	nCGI	unpromoter	0	0	0	0	0	0	0	0	0	0	0	0	0	0	0	0	0	0	0
id_1553	chr22	28067520	28067521	+	3	AP1B1	NM_001127	0.86	nCGI	unpromoter	0	0	0	0	0	0	0	0	0	0	0	0	0	0	0	0	0	0	0
id_1554	chr22	44014764	44014765	+	7	C22orf9	NM_001009880	0.04	CGI	unpromoter	0	0	0.362	0.1023	0	0.4409	0	0	0	0	0.519	0	0	0	0	0	0	0	0
id_1555	chr6	26359883	26359884	+	8	HIST1H2BH	NM_003524	0.06	nCGI	promoter	0	0	0	0	0	0	0	0	0	0	0	0.6537	0	0	0	0	0	0	0
id_1556	chr22	30356764	30356765	+	6	PISD	NM_014338	0.1	CGI	promoter	0	0.4182	0	0	0	0.9976	0	0	0	0	0	0	0	0	0	0	0.4661	0.7694	0
id_1557	chr22	20667165	20667166	+	9	TOP3B	NM_003935	0.03	CGI	promoter	0	0.0298	0	0	0.5453	0.5958	0	0	0	0	0	0.9948	0.0957	0	0	0	0.2964	0.6294	0
id_1558	chr6	33161585	33161586	+	3	HLA-DPB1	NM_002121	0.91	nCGI	unpromoter	0	0	0	0	0	0	0	0	0	0	0	0	0	0	0	0	0	0	0
id_1559	chr6	76368677	76368678	+	7	SENP6	NM_015571	0.11	CGI	unpromoter	0	0	0	0	0	0.7769	0	0	0	0	0	0.659	0.8731	0	0.8848	0.7969	0.4693	0.8859	0
id_1560	chr20	30981929	30981930	+	3			0.75	nCGI	unpromoter	0	0	0	0	0	0	0	0	0	0	0	0	0	0	0	0	0	0	0
id_1561	chr6	139136588	139136589	+	8	CCDC28A	NM_015439	0.13	nCGI	promoter	0.4692	0.6295	0	0	0	0.8907	0	0	0	0	0	0.4571	0.7649	0.6503	0.9809	0.9811	0.889	0.9683	0.6107
id_1562	chr20	20369261	20369262	+	3	C20orf74	NM_020343	0.97	nCGI	unpromoter	0	0	0	0	0	0	0	0	0	0	0	0	0	0	0	0	0	0	0
id_1563	chr20	10964325	10964326	+	3			0.99	nCGI	unpromoter	0	0	0	0	0	0	0	0	0	0	0	0	0	0	0	0	0	0	0
id_1564	chr22	36783241	36783242	+	6	PICK1	NM_001039583	0.01	CGI	promoter	0	0.809	0	0	0	0.937	0	0	0	0	0	0.4316	0.7417	0.6984	0.97	0.9817	0.9342	0.9888	0.9807
id_1565	chr22	44014738	44014739	+	7	C22orf9	NM_001009880	0.02	CGI	unpromoter	0	0	0.2443	0.1356	0	0.4151	0	0	0	0	0.5433	0	0	0	0	0	0	0	0
id_1566	chr20	29874450	29874451	+	7	MYLK2	NM_033118	0	CGI	unpromoter	0.9183	0.8984	0	1	0.5645	0.7784	0	0	0	0	0	0	0	0	0	0	0	0	0
id_1567	chr22	49561554	49561555	+	3	RABL2B	NM_001003789	0.91	nCGI	unpromoter	0	0	0	0	0	0	0	0	0	0	0	0	0	0	0	0	0	0	0
id_1568	chr22	22985222	22985223	+	3			0.77	nCGI	unpromoter	0	0	0	0	0	0	0	0	0	0	0	0	0	0	0	0	0	0	0
id_1569	chr22	44014734	44014735	+	7	C22orf9	NM_001009880	0.13	CGI	unpromoter	0	0	0.2262	0.1407	0	0.4111	0	0	0	0	0.5471	0	0	0	0	0	0	0	0
id_1570	chr6	24603642	24603643	+	7	ALDH5A1	NM_001080	0.26	CGI	unpromoter	0	0	0	0	0	0.4471	0	0	0	0	0	0	0.6949	0.6076	0	0	0	0.4606	0
id_1571	chr22	26000550	26000551	+	3			0.76	nCGI	unpromoter	0	0	0	0	0	0	0	0	0	0	0	0	0	0	0	0	0	0	0
id_1572	chr22	39363226	39363227	+	8	MKL1	NM_020831	0	nCGI	promoter	0	0.9578	0	0	0.4138	0.6146	0	0	0	0	0	0	0.303	0.8779	0.9646	0.9889	0.9631	0.8151	0.997
id_1573	chr6	160248517	160248518	+	3	MAS1	NM_002377	0.82	nCGI	unpromoter	0	0	0	0	0	0	0	0	0	0	0	0	0	0	0	0	0	0	0
id_1574	chr22	29853013	29853014	+	1	PIB5PA	NM_001002837	1	nCGI	promoter	0	0	0	0	0	0	0	0	0	0	0	0	0	0	0	0	0	0	0
id_1575	chr20	21444736	21444737	+	7			0.2	CGI	unpromoter	0	0	0	0	0	0	0	0	0	0	0	0	0	0	0	0	0	0	0
id_1576	chr6	139136559	139136560	+	8	CCDC28A	NM_015439	0.04	nCGI	promoter	0.6923	0.5621	0	0	0	0.9248	0	0	0	0	0	0.1257	0.7257	0.5751	0.9493	0.9666	0.9225	0.9846	0.5401
id_1577	chr22	49292806	49292807	+	8	TMEM153	NM_033200	0	nCGI	promoter	0	0.5335	0	0.1029	0	0.4555	0	0	0.0383	0	0.1142	0	0	0	0	0	0	0	0
id_1578	chr22	29860049	29860050	+	3	PIB5PA	NM_001002837	0.94	nCGI	unpromoter	0	0	0	0	0	0	0	0	0	0	0	0	0	0	0	0	0	0	0
id_1579	chr22	39363223	39363224	+	8	MKL1	NM_020831	0.01	nCGI	promoter	0	0.9657	0	0	0.4029	0.6167	0	0	0	0	0	0	0.306	0.8861	0.9617	1	0.9719	0.8078	0.9939
id_1580	chr6	53929075	53929076	+	3			0.45	nCGI	unpromoter	0	0	0	0	0	0	0	0	0	0	0	0	0	0	0	0	0	0	0
id_1581	chr20	37128789	37128790	+	3			0.14	nCGI	unpromoter	0	0	0	0	0	0	0	0	0	0	0	0	0	0	0	0	0	0	0
id_1582	chr20	20369346	20369347	+	3	C20orf74	NM_020343	0.95	nCGI	unpromoter	0	0	0	0	0	0	0	0	0	0	0	0	0	0	0	0	0	0	0
id_1583	chr22	29810925	29810926	+	7	SMTN	NM_134269	0	CGI	unpromoter	0	0	0	0	0	0.8777	0	0	0	0	0	0	0	0	0	0	0	0	0.9711
id_1584	chr6	134252849	134252850	+	7	TCF21	NM_003206	0.09	CGI	unpromoter	0	0	0	0	0	0	0	0	0	0	0	0	0	0	0	0	0	0	0
id_1585	chr22	14503396	14503397	+	3			0.8	nCGI	unpromoter	0	0	0	0	0	0	0	0	0	0	0	0	0	0	0	0	0	0	0
id_1586	chr6	143927557	143927558	+	3			0.75	nCGI	unpromoter	0	0	0	0	0	0	0	0	0	0	0	0	0	0	0	0	0	0	0
id_1587	chr22	39801123	39801124	+	3			1	nCGI	unpromoter	0	0	0	0	0	0	0	0	0	0	0	0	0	0	0	0	0	0	0
id_1588	chr22	39801116	39801117	+	3			1	nCGI	unpromoter	0	0	0	0	0	0	0	0	0	0	0	0	0	0	0	0	0	0	0
id_1589	chr6	139136526	139136527	+	8	CCDC28A	NM_015439	0.07	nCGI	promoter	0.9462	0.4855	0	0	0	0.9636	0	0	0	0	0	0.0714	0.6811	0.4896	0.9133	0.9071	0.9607	0.931	0.4599
id_1590	chr22	29810913	29810914	+	7	SMTN	NM_134269	0	CGI	unpromoter	0	0	0	0	0	0.8928	0	0	0	0	0	0	0	0	0	0	0	0	0.9899
id_1591	chr22	35940763	35940764	+	3			0.88	nCGI	unpromoter	0	0	0	0	0	0	0	0	0	0	0	0	0	0	0	0	0	0	0
id_1592	chr20	17988011	17988012	+	3			0	nCGI	unpromoter	0	0	0	0	0	0	0	0	0	0	0	0	0	0	0	0	0	0	0
id_1593	chr20	38976032	38976033	+	3			0.99	nCGI	unpromoter	0	0	0	0	0	0	0	0	0	0	0	0	0	0	0	0	0	0	0
id_1594	chr22	36400986	36400987	+	8	LGALS1	NM_002305	0.04	nCGI	promoter	0	0	0	0	0	0.1822	0	0	0	0	0	0	0	0	0	0	0	0	0
id_1595	chr22	39608034	39608035	+	3	XPNPEP3	NM_022098	0.98	nCGI	unpromoter	0	0	0	0	0	0	0	0	0	0	0	0	0	0	0	0	0	0	0
id_1596	chr22	49292761	49292762	+	8	TMEM153	NM_033200	0.01	nCGI	promoter	0	0.6677	0	0.1314	0	0.5356	0	0	0.0691	0	0.1408	0	0	0	0	0	0	0	0
id_1597	chr22	47321700	47321701	+	1			0.57	nCGI	promoter	0	0	0	0	0	0	0	0	0	0	0	0	0	0	0	0	0	0	0
id_1598	chr20	6167349	6167350	+	3			0.48	nCGI	unpromoter	0	0	0	0	0	0	0	0	0	0	0	0	0	0	0	0	0	0	0
id_1599	chr22	49275024	49275025	+	3	MIOX	NM_017584	0.98	nCGI	unpromoter	0	0	0	0	0	0	0	0	0	0	0	0	0	0	0	0	0	0	0
id_1600	chr6	10529613	10529614	+	7			0.24	CGI	unpromoter	0	0	0	0	0	0	0	0	0	0	0	0	0	0	0	0	0	0	0
id_1601	chr22	48951595	48951596	+	3	PANX2	NM_052839	0.8	CGI	unpromoter	0	0	0	0	0	0	0	0	0	0	0.128	0	0	0	0	0	0	0	0
id_1602	chr20	21444638	21444639	+	7			0.18	CGI	unpromoter	0	0	0	0	0	0	0	0	0	0	0	0	0	0	0	0	0	0	0
id_1603	chr6	32041927	32041928	+	3	SKIV2L	NM_006929	1	nCGI	unpromoter	0	0	0	0	0	0	0	0	0	0	0	0	0	0	0	0	0	0	0
id_1604	chr22	29810886	29810887	+	7	SMTN	NM_134269	0	CGI	unpromoter	0	0	0	0	0	0.9269	0	0	0	0	0	0	0	0	0	0	0	0	0.968
id_1605	chr6	10529655	10529656	+	7			0.12	CGI	unpromoter	0	0	0	0	0	0	0	0	0	0	0	0	0	0	0	0	0	0	0
id_1606	chr20	20369423	20369424	+	3	C20orf74	NM_020343	1	nCGI	unpromoter	0	0	0	0	0	0	0	0	0	0	0	0	0	0	0	0	0	0	0
id_1607	chr22	37673117	37673118	+	3			0.88	nCGI	unpromoter	0	0	0	0	0	0	0	0	0	0	0	0	0	0	0	0	0	0	0
id_1608	chr22	17800194	17800195	+	5	MRPL40	NM_003776	0.04	CGI	promoter	0	0.8584	0	0	0	0.2767	0	0	0	0	0	0.2729	0.3145	0	0	0.5434	0.4295	0.5449	0
id_1609	chr22	17800186	17800187	+	5	MRPL40	NM_003776	0	CGI	promoter	0	0.8922	0	0	0	0.2812	0	0	0	0	0	0.3005	0.3301	0	0	0.5736	0.4437	0.5561	0
id_1610	chr22	47296163	47296164	+	3			0.92	nCGI	unpromoter	0	0	0	0	0	0	0	0	0	0	0	0	0	0	0	0	0	0	0
id_1611	chr22	24130936	24130937	+	7			0.01	CGI	unpromoter	0	0	0	0	0	0.8719	0	0	0	0	0	0	0	0	0	0	0	0	0
id_1612	chr22	29810877	29810878	+	7	SMTN	NM_134269	0.02	CGI	unpromoter	0	0	0	0	0	0.9382	0	0	0	0	0	0	0	0	0	0	0	0	0.9539
id_1613	chr22	33881313	33881314	+	3			0.79	nCGI	unpromoter	0	0	0	0	0	0	0	0	0	0	0	0	0	0	0	0	0	0	0
id_1614	chr22	20328039	20328040	+	3	SDF2L1	NM_022044	0.97	nCGI	unpromoter	0	0	0.9119	0.9315	0	0	0	0	0	0	0.4247	0	0	0	0	0	0	0	0
id_1615	chr20	20527456	20527457	+	3	C20orf74	NM_020343	1	nCGI	unpromoter	0	0	0	0	0	0	0	0	0	0	0	0	0	0	0	0	0	0	0
id_1616	chr22	29810870	29810871	+	7	SMTN	NM_134269	0.07	CGI	unpromoter	0	0	0	0	0	0.947	0	0	0	0	0	0	0	0	0	0	0	0	0.943
id_1617	chr22	29810865	29810866	+	7	SMTN	NM_134269	0.04	CGI	unpromoter	0	0	0	0	0	0.9533	0	0	0	0	0	0	0	0	0	0	0	0	0.9352
id_1618	chr22	36400946	36400947	+	8	LGALS1	NM_002305	0.03	nCGI	promoter	0	0	0	0	0	0.155	0	0	0	0	0	0	0	0	0	0	0	0	0
id_1619	chr20	38976040	38976041	+	3			1	nCGI	unpromoter	0	0	0	0	0	0	0	0	0	0	0	0	0	0	0	0	0	0	0
id_1620	chr6	150963721	150963722	+	7	PLEKHG1	NM_001029884	0.04	CGI	unpromoter	0.9333	0.8853	0	0.9358	0	0.3412	0	0	0	0	0	0	0	0	0	0	0	0.506	0
id_1621	chr22	17800169	17800170	+	5	MRPL40	NM_003776	0	CGI	promoter	0	0.9641	0	0	0	0.2908	0	0	0	0	0	0.3592	0.3633	0	0	0.6377	0.4738	0.5798	0
id_1622	chr6	74161543	74161544	+	2	DDX43	NM_018665	0.95	CGI	promoter	0	0.7217	0	0	0	0.74	0	0	0	0	0	0	0.6411	0	0	0	0	0.5537	0
id_1623	chr22	28493104	28493105	+	8	ZMAT5	NM_001003692	0	nCGI	promoter	0	0.3094	0	0	0	0.7873	0	0	0	0	0	0	0	0	0	0	0	0	0
id_1624	chr22	29810860	29810861	+	7	SMTN	NM_134269	0.03	CGI	unpromoter	0	0	0	0	0	0.9596	0	0	0	0	0	0	0	0	0	0	0	0	0.9274
id_1625	chr22	28493100	28493101	+	8	ZMAT5	NM_001003692	0.05	nCGI	promoter	0	0.3168	0	0	0	0.784	0	0	0	0	0	0	0	0	0	0	0	0	0
id_1626	chr22	46921543	46921544	+	3			0.77	nCGI	unpromoter	0	0	0	0	0	0	0	0	0	0	0	0	0	0	0	0	0	0	0
id_1627	chr6	31574004	31574005	+	5	MICB	NM_005931	0	CGI	promoter	0	0.9096	0	0	0	0.4298	0	0	0	0	0	0.3918	0	0	0	0	0	0	0
id_1628	chr22	36029399	36029400	+	3	PSCD4	NM_013385	1	nCGI	unpromoter	0	0	0	0	0	0	0	0	0	0	0	0	0	0	0	0	0	0	0
id_1629	chr20	38976025	38976026	+	3			1	nCGI	unpromoter	0	0	0	0	0	0	0	0	0	0	0	0	0	0	0	0	0	0	0
id_1630	chr20	21444440	21444441	+	3			0.4	CGI	unpromoter	0	0	0	0	0	0	0	0	0	0	0	0	0	0	0	0	0	0	0
id_1631	chr20	21444689	21444690	+	7			0.11	CGI	unpromoter	0	0	0	0	0	0	0	0	0	0	0	0	0	0	0	0	0	0	0
id_1632	chr22	22985142	22985143	+	3			0.89	nCGI	unpromoter	0	0	0	0	0	0	0	0	0	0	0	0	0	0	0	0	0	0	0
id_1633	chr20	22536571	22536572	+	3			0.52	nCGI	unpromoter	0	0	0	0	0	0	0	0	0	0	0	0	0	0	0	0	0	0	0
id_1634	chr22	29810853	29810854	+	7	SMTN	NM_134269	0.03	CGI	unpromoter	0	0	0	0	0	0.9685	0	0	0	0	0	0	0	0	0	0	0	0	0.9165
id_1635	chr6	74161534	74161535	+	5	DDX43	NM_018665	0.79	CGI	promoter	0	0.7562	0	0	0	0.7714	0	0	0	0	0	0	0.6649	0	0	0	0	0.5967	0
id_1636	chr22	17800155	17800156	+	5	MRPL40	NM_003776	0	CGI	promoter	0	0.9767	0	0	0	0.2987	0	0	0	0	0	0.4076	0.3906	0	0	0.6906	0.4987	0.5993	0
id_1637	chr22	24130909	24130910	+	7			0.14	CGI	unpromoter	0	0	0	0	0	0.8945	0	0	0	0	0	0	0	0	0	0	0	0	0
id_1638	chr20	22378458	22378459	+	3			0.95	nCGI	unpromoter	0	0	0	0	0	0	0	0	0	0	0	0	0	0	0	0	0	0	0
id_1639	chr6	74290045	74290046	+	7			0.02	CGI	unpromoter	0	0.4198	0	0	0	0	0	0	0	0	0	0.7049	0.9893	0	0.392	0.4149	0.5437	0.4117	0.3045
id_1640	chr20	41248871	41248872	+	3	PTPRT	NM_007050	0.8	nCGI	unpromoter	0	0	0	0	0	0	0	0	0	0	0	0	0	0	0	0	0	0	0
id_1641	chr6	74161528	74161529	+	5	DDX43	NM_018665	1	CGI	promoter	0	0.7793	0	0	0	0.7923	0	0	0	0	0	0	0.6808	0	0	0	0	0.6253	0
id_1642	chr22	28493083	28493084	+	8	ZMAT5	NM_001003692	0.07	nCGI	promoter	0.0176	0.3481	0	0	0	0.7698	0	0	0	0	0	0.0441	0	0	0	0	0	0	0
id_1643	chr6	32463404	32463405	+	3			0.61	nCGI	unpromoter	0	0	0	0	0	0	0	0	0	0	0	0	0	0	0	0	0	0	0
id_1644	chr6	74290041	74290042	+	7			0.03	CGI	unpromoter	0	0.4125	0	0	0	0	0	0	0	0	0	0.691	0.9822	0	0.3864	0.4046	0.5361	0.4042	0.2977
id_1645	chr20	41408039	41408040	+	3			1	nCGI	unpromoter	0	0	0	0	0	0	0	0	0	0	0	0	0	0	0	0	0	0	0
id_1646	chr22	40347932	40347933	+	1	XRCC6	NM_001469	0	nCGI	promoter	0	0	0.5053	0.6717	0.9242	0.3519	0	0	0	0	0.607	0	0.7922	0.7132	0.5613	0.5742	0.6148	0.7368	0.5437
id_1647	chr20	38906578	38906579	+	3			0.88	nCGI	unpromoter	0	0	0	0	0	0	0	0	0	0	0	0	0	0	0	0	0	0	0
id_1648	chr6	10529400	10529401	+	3			0.41	CGI	unpromoter	0	0	0	0	0	0	0	0	0	0	0	0	0	0	0	0	0	0	0
id_1649	chr20	21444755	21444756	+	7			0.14	CGI	unpromoter	0	0	0	0	0	0	0	0	0	0	0	0	0	0	0	0	0	0	0
id_1650	chr22	22638886	22638887	+	1			0.01	nCGI	promoter	0	0	0	0	0	0	0	0	0	0	0	0	0	0	0	0	0	0	0
id_1651	chr22	40683898	40683899	+	7			0.1	CGI	unpromoter	0	0.2226	0	0	0	0.3508	0	0	0	0	0	0	0	0	0	0	0	0.7033	0.8849
id_1652	chr6	28237394	28237395	+	8			0.08	nCGI	promoter	0	0.7006	0	0	0.6765	0.7661	0	0	0	0	0	0	0	0	0.8231	0	0	0.6785	0.7485
id_1653	chr6	31573981	31573982	+	9	MICB	NM_005931	0.1	CGI	promoter	0	0.7836	0	0	0	0.4672	0	0	0	0	0	0.6289	0	0	0	0	0	0	0
id_1654	chr22	40170707	40170708	+	3	TOB2	NM_016272	0.02	nCGI	unpromoter	0	0.8551	0	0	0.7111	0.3194	0	0	0	0	0	0	0	0	0	0	0	0.6075	0
id_1655	chr6	28405127	28405128	+	3	ZNF323	NM_030899	0.38	nCGI	unpromoter	0	0	0	0	0	0	0	0	0	0	0	0	0	0	0	0	0	0	0
id_1656	chr6	27943341	27943342	+	9	HIST1H1B	NM_005322	0	CGI	promoter	0	0.5128	0	0.0739	0.0791	0.2248	0	0	0	0	0	0.5092	0	0	0	0	0	0	0
id_1657	chr22	39515380	39515381	+	3	SLC25A17	NM_006358	0.83	CGI	unpromoter	0	0	0	0	0	0	0	0	0	0	0	0	0	0	0	0	0	0	0
id_1658	chr22	48951522	48951523	+	7	PANX2	NM_052839	0.31	CGI	unpromoter	0	0	0	0	0	0	0	0	0	0	0.0567	0	0	0	0	0	0	0	0
id_1659	chr22	48951519	48951520	+	7	PANX2	NM_052839	0.2	CGI	unpromoter	0	0	0	0	0	0	0	0	0	0	0.081	0	0	0	0	0	0	0	0
id_1660	chr22	40639718	40639719	+	3			0.1	nCGI	unpromoter	0	0	0	0	0	0	0	0	0	0	0	0	0	0	0	0	0	0	0
id_1661	chr22	36029386	36029387	+	3	PSCD4	NM_013385	1	nCGI	unpromoter	0	0	0	0	0	0	0	0	0	0	0	0	0	0	0	0	0	0	0
id_1662	chr6	142451109	142451110	+	3	NMBR	NM_002511	0	nCGI	unpromoter	0	0	0	0	0	0	0	0	0	0	0	0	0	0	0	0	0	0	0
id_1663	chr22	40683893	40683894	+	7			0	CGI	unpromoter	0	0.2041	0	0	0	0.328	0	0	0	0	0	0	0	0	0	0	0	0.7153	0.8737
id_1664	chr22	36029373	36029374	+	3	PSCD4	NM_013385	0.99	nCGI	unpromoter	0	0	0	0	0	0	0	0	0	0	0	0	0	0	0	0	0	0	0
id_1665	chr6	33474416	33474417	+	3	KIFC1	NM_002263	1	nCGI	unpromoter	0	0	0	0	0	0	0	0	0	0	0	0	0	0	0	0	0	0	0
id_1666	chr6	90687241	90687242	+	3			0.81	nCGI	unpromoter	0	0	0	0	0	0	0	0	0	0	0	0	0	0	0	0	0	0	0
id_1667	chr22	40683878	40683879	+	7			0	CGI	unpromoter	0	0.1484	0	0	0	0.2597	0	0	0	0	0	0	0	0	0	0	0	0.7512	0.8402
id_1668	chr6	28237373	28237374	+	8			0.2	nCGI	promoter	0	0.6497	0	0	0.6247	0.7194	0	0	0	0	0	0	0	0	0.7496	0	0	0.6252	0.7211
id_1669	chr22	29860183	29860184	+	3	PIB5PA	NM_001002837	0.78	nCGI	unpromoter	0	0	0	0	0	0	0	0	0	0	0	0	0	0	0	0	0	0	0
id_1670	chr20	45420034	45420035	+	3			0.03	nCGI	unpromoter	0	0.4731	0	0.5193	0	0.1377	0	0	0	0	0	0	0.4875	0.9287	0.9763	0.4491	0.2035	0.4891	0
id_1671	chr22	22905959	22905960	+	3			0.99	nCGI	unpromoter	0	0	0	0	0	0	0	0	0	0	0	0	0	0	0	0	0	0	0
id_1672	chr22	39405468	39405469	+	3	MCHR1	NM_005297	0.25	nCGI	unpromoter	0	0	0	0.0739	0	0	0	0	0	0	0	0	0	0	0	0	0	0	0
id_1673	chr22	47296064	47296065	+	3			0.98	nCGI	unpromoter	0	0	0	0	0	0	0	0	0	0	0	0	0	0	0	0	0	0	0
id_1674	chr6	30797776	30797777	+	7	TUBB	NM_178014	0.31	CGI	unpromoter	0	0	0	0	0	0.1528	0	0	0	0	0.5948	0	0	0	0	0	0	0	0
id_1675	chr20	21611495	21611496	+	3			0.78	nCGI	unpromoter	0	0	0	0	0	0	0	0	0	0	0	0	0	0	0	0	0	0	0
id_1676	chr6	136613078	136613079	+	8	FAM54A	NM_138419	0.01	nCGI	promoter	0	0.5169	0	0.3464	0.7535	0.7353	0	0	0	0	0	0	0	0	0	0	0	0	0.8654
id_1677	chr6	160248422	160248423	+	3	MAS1	NM_002377	1	nCGI	unpromoter	0	0	0	0	0	0	0	0	0	0	0	0	0	0	0	0	0	0	0
id_1678	chr20	14844254	14844255	+	3	C20orf133	NM_001033086	0.92	nCGI	unpromoter	0	0	0	0	0	0	0	0	0	0	0	0	0	0	0	0	0	0	0
id_1679	chr22	40683864	40683865	+	7			0	CGI	unpromoter	0.0388	0.0965	0	0	0	0.1959	0	0	0	0	0	0	0	0	0	0	0	0.7847	0.8089
id_1680	chr6	30797768	30797769	+	7	TUBB	NM_178014	0.1	CGI	unpromoter	0	0	0	0	0	0.1587	0	0	0	0	0.6178	0	0	0	0	0	0	0	0
id_1681	chr6	163068833	163068834	+	6	PACRG	NM_152410	0	CGI	promoter	0	0.2084	0	0	0	0.6707	0	0	0	0	0	0	0.6928	0	0.7211	0	0.818	0	0
id_1682	chr22	39405454	39405455	+	3	MCHR1	NM_005297	0.28	nCGI	unpromoter	0	0	0	0.1386	0	0	0	0	0	0	0	0	0	0	0	0	0	0	0
id_1683	chr22	26716668	26716669	+	3			0.81	CGI	unpromoter	0	0	0	0	0	0	0	0	0	0	0	0	0	0	0	0	0	0	0
id_1684	chr22	37295760	37295761	+	3	DMC1	NM_007068	0.5	nCGI	unpromoter	0	0	0	0	0.7864	0.2804	0	0	0	0	0	0	0	0	0	0	0	0	0
id_1685	chr6	117096421	117096422	+	3	C6orf113	NM_145062	0.18	nCGI	unpromoter	0	0.6222	0	0	0.3544	0.5094	0	0	0.2387	0	0	0.3536	0.8613	0.6416	0.9841	0.9354	0.5805	0.9401	0.6035
id_1686	chr20	12396619	12396620	+	3			0.29	nCGI	unpromoter	0	0	0	0	0	0	0	0	0	0	0	0	0	0	0	0	0	0	0
id_1687	chr22	22638974	22638975	+	1			0.04	nCGI	promoter	0	0	0	0	0	0	0	0	0	0	0	0	0	0	0	0	0	0	0
id_1688	chr22	40683844	40683845	+	7			0.06	CGI	unpromoter	0.1938	0.0223	0	0	0	0.1048	0	0	0	0	0	0	0	0	0	0	0	0.8325	0.7642
id_1689	chr6	28237337	28237338	+	8			0.13	nCGI	promoter	0	0.5624	0	0	0.5358	0.6392	0	0	0	0	0	0	0	0	0.6235	0	0	0.5337	0.6741
id_1690	chr20	30981941	30981942	+	3			1	nCGI	unpromoter	0	0	0	0	0	0	0	0	0	0	0	0	0	0	0	0	0	0	0
id_1691	chr22	29860093	29860094	+	3	PIB5PA	NM_001002837	0.95	nCGI	unpromoter	0	0	0	0	0	0	0	0	0	0	0	0	0	0	0	0	0	0	0
id_1692	chr6	26342968	26342969	+	3	HIST1H1D	NM_005320	0	nCGI	unpromoter	0	0	0	0	0.6036	0.5789	0	0	0	0	0	0.5074	0.5362	0	0.376	0	0.911	0.244	0
id_1693	chr20	20527392	20527393	+	3	C20orf74	NM_020343	0.93	nCGI	unpromoter	0	0	0	0	0	0	0	0	0	0	0	0	0	0	0	0	0	0	0
id_1694	chr22	48978432	48978433	+	3	TRABD	NM_025204	0.94	nCGI	unpromoter	0	0	0	0	0	0	0	0	0	0	0	0	0	0	0	0	0	0	0
id_1695	chr22	40683826	40683827	+	7			0.08	CGI	unpromoter	0.3333	0	0	0	0	0.0228	0	0	0	0	0	0	0	0	0	0	0	0.8756	0.724
id_1696	chr22	49056027	49056028	+	3			1	nCGI	unpromoter	0	0	0	0	0	0	0	0	0	0	0.022	0	0	0	0	0	0	0	0
id_1697	chr22	44401002	44401003	+	3			0.49	nCGI	unpromoter	0	0	0	0	0	0	0	0	0	0	0	0	0	0	0	0	0	0	0
id_1698	chr22	37295735	37295736	+	3	DMC1	NM_007068	0.5	nCGI	unpromoter	0	0	0	0	0.665	0.252	0	0	0	0	0	0	0	0	0	0	0	0	0
id_1699	chr6	26342954	26342955	+	3	HIST1H1D	NM_005320	0	nCGI	unpromoter	0	0	0	0	0.6196	0.5881	0	0	0	0	0	0.4659	0.5527	0	0.3973	0	0.9244	0.2608	0
id_1700	chr6	136613032	136613033	+	8	FAM54A	NM_138419	0	nCGI	promoter	0	0.6414	0	0.4967	0.7042	0.675	0	0	0	0	0	0	0	0	0	0	0	0	0.7441
id_1701	chr22	40683823	40683824	+	7			0	CGI	unpromoter	0.3566	0	0	0	0	0.0091	0	0	0	0	0	0	0	0	0	0	0	0.8828	0.7173
id_1702	chr22	35940789	35940790	+	3			0.92	nCGI	unpromoter	0	0	0	0	0	0	0	0	0	0	0	0	0	0	0	0	0	0	0
id_1703	chr22	28067498	28067499	+	3	AP1B1	NM_001127	0.95	nCGI	unpromoter	0	0	0	0	0	0	0	0	0	0	0	0	0	0	0	0	0	0	0
id_1704	chr22	22683922	22683923	+	3			0.8	nCGI	unpromoter	0	0	0	0	0	0	0	0	0	0	0	0	0	0	0	0	0	0	0
id_1705	chr22	47296072	47296073	+	3			1	nCGI	unpromoter	0	0	0	0	0	0	0	0	0	0	0	0	0	0	0	0	0	0	0
id_1706	chr20	13253850	13253851	+	3			0.3	nCGI	unpromoter	0	0	0	0	0	0	0	0	0	0	0	0	0	0	0	0	0	0	0
id_1707	chr22	20667140	20667141	+	9	TOP3B	NM_003935	0	CGI	promoter	0	0.0974	0	0	0.5831	0.6361	0	0	0	0	0	0.8639	0.1526	0	0	0	0.3497	0.6822	0
id_1708	chr22	20667138	20667139	+	9	TOP3B	NM_003935	0.01	CGI	promoter	0	0.1028	0	0	0.5861	0.6393	0	0	0	0	0	0.8534	0.1572	0	0	0	0.3539	0.6864	0
id_1709	chr22	37197225	37197226	+	3	KDELR3	NM_016657	0.97	nCGI	unpromoter	0	0	0	0	0	0	0	0	0	0	0	0	0	0	0	0	0	0	0
id_1710	chr6	26342942	26342943	+	3	HIST1H1D	NM_005320	0	nCGI	unpromoter	0	0	0	0	0.6333	0.596	0	0	0	0	0	0.4303	0.5669	0	0.4155	0	0.9359	0.2752	0
id_1711	chr22	39972060	39972061	+	3	RANGAP1	NM_002883	0.8	nCGI	unpromoter	0	0	0	0	0	0	0	0	0	0	0	0.31	0	0	0	0	0	0	0
id_1712	chr22	28067468	28067469	+	3	AP1B1	NM_001127	0.95	nCGI	unpromoter	0	0	0	0	0	0	0	0	0	0	0	0	0	0	0	0	0	0	0
id_1713	chr22	29015982	29015983	+	8	LOC652968	NM_001037666	0.09	nCGI	promoter	0	0	0	0	0	0.5297	0	0	0	0	0	0.5977	0	0	0	0	0	0	0
id_1714	chr22	36029364	36029365	+	3	PSCD4	NM_013385	1	nCGI	unpromoter	0	0	0	0	0	0	0	0	0	0	0	0	0	0	0	0	0	0	0
id_1715	chr22	40683808	40683809	+	7			0.1	CGI	unpromoter	0.4729	0.0284	0	0	0	0	0	0	0	0	0	0.1136	0	0	0	0	0	0.9187	0.6838
id_1716	chr6	27885840	27885841	+	7	HIST1H3H	NM_003536	0	CGI	unpromoter	0	0	0	0	0.0709	0.6123	0	0	0	0	0	0.7325	0	0	0.4092	0.0083	0	0.109	0
id_1717	chr20	40595383	40595384	+	3	PTPRT	NM_007050	0.78	nCGI	unpromoter	0	0	0	0	0	0	0	0	0	0	0	0	0	0	0	0	0	0	0
id_1718	chr20	38906542	38906543	+	3			0.78	nCGI	unpromoter	0	0	0	0	0	0	0	0	0	0	0	0	0	0	0	0	0	0	0
id_1719	chr20	38976006	38976007	+	3			0.96	nCGI	unpromoter	0	0	0	0	0	0	0	0	0	0	0	0	0	0	0	0	0	0	0
id_1720	chr20	37360405	37360406	+	3			1	nCGI	unpromoter	0	0	0	0	0	0	0	0	0	0	0	0	0	0	0	0	0	0	0
id_1721	chr20	59827843	59827844	+	3	CDH4	NM_001794	0.99	CGI	unpromoter	0	0	0	0	0	0	0	0	0	0	0	0	0	0	0	0	0	0	0
id_1722	chr22	28067568	28067569	+	3	AP1B1	NM_001127	0.98	nCGI	unpromoter	0	0	0	0	0	0	0	0	0	0	0	0	0	0	0	0	0	0	0
id_1723	chr6	27885836	27885837	+	7	HIST1H3H	NM_003536	0	CGI	unpromoter	0	0	0	0	0.0638	0.6072	0	0	0	0	0	0.7181	0	0	0.399	0	0	0.0962	0
id_1724	chr6	26342923	26342924	+	3	HIST1H1D	NM_005320	0.12	nCGI	unpromoter	0	0	0	0	0.6549	0.6086	0	0	0	0	0	0.3739	0.5893	0	0.4444	0	0.9541	0.2981	0
id_1725	chr22	44400961	44400962	+	3			0.94	nCGI	unpromoter	0	0	0	0	0	0	0	0	0	0	0	0	0	0	0	0	0	0	0
id_1726	chr22	20667116	20667117	+	9	TOP3B	NM_003935	0.01	CGI	promoter	0	0.1624	0	0	0.6193	0.6747	0	0	0	0	0	0.7382	0.2073	0	0	0	0.4009	0.7328	0.0343
id_1727	chr20	40031766	40031767	+	3			0.5	nCGI	unpromoter	0	0	0	0	0	0	0	0	0	0	0	0	0	0	0	0	0	0	0
id_1728	chr22	28286796	28286797	+	3	NIPSNAP1	NM_003634	0.97	nCGI	unpromoter	0	0	0	0	0	0	0	0	0	0	0	0	0	0	0	0	0	0	0
id_1729	chr6	32263847	32263848	+	3	PBX2	NM_002586	0.93	nCGI	unpromoter	0	0	0	0.6803	0	0	0	0	0	0	0	0	0	0	0	0	0	0	0
id_1730	chr22	15558719	15558720	+	3			0.94	CGI	unpromoter	0	0	0	0	0	0	0	0	0	0	0	0	0	0	0	0	0	0	0
id_1731	chr22	38426047	38426048	+	3			0.87	nCGI	unpromoter	0	0	0	0	0	0	0	0	0	0	0	0	0	0	0	0	0	0	0
id_1732	chr22	48978444	48978445	+	3	TRABD	NM_025204	1	CGI	unpromoter	0	0	0	0	0	0	0	0	0	0	0	0	0	0	0	0	0	0	0
id_1733	chr22	36029346	36029347	+	3	PSCD4	NM_013385	1	nCGI	unpromoter	0	0	0	0	0	0	0	0	0	0	0	0	0	0	0	0	0	0	0
id_1734	chr22	28286972	28286973	+	3	NIPSNAP1	NM_003634	0.62	nCGI	unpromoter	0	0	0	0	0	0	0	0	0	0	0	0	0	0	0	0	0	0	0
id_1735	chr22	22278765	22278766	+	3			0.98	nCGI	unpromoter	0	0	0	0	0	0	0	0	0	0	0	0	0	0	0	0	0	0	0
id_1736	chr6	117096349	117096350	+	3	C6orf113	NM_145062	0	nCGI	unpromoter	0	0.8	0	0	0.4699	0.5995	0	0	0.2868	0	0	0	0.9485	0.8165	0.8889	0.8197	0.7038	0.8387	0.7957
id_1737	chr22	30356694	30356695	+	6	PISD	NM_014338	0.1	CGI	promoter	0	0.5818	0	0	0	0.9136	0	0	0	0	0	0	0	0	0	0	0.6079	0.8183	0
id_1738	chr22	39972020	39972021	+	3	RANGAP1	NM_002883	0.99	nCGI	unpromoter	0	0	0	0	0	0	0	0	0	0	0	0.4798	0	0	0	0	0	0	0
id_1739	chr20	15345675	15345676	+	3	C20orf133	NM_001033087	1	nCGI	unpromoter	0	0	0	0	0	0	0	0	0	0	0	0	0	0	0	0	0	0	0
id_1740	chr22	49035890	49035891	+	3	MAPK12	NM_002969	1	CGI	unpromoter	0	0	0	0	0	0	0	0	0	0	0	0	0	0	0	0	0	0	0
id_1741	chr20	20342893	20342894	+	3	C20orf74	NM_020343	0.97	nCGI	unpromoter	0	0	0	0	0	0	0	0	0	0	0	0	0	0	0	0	0	0	0
id_1742	chr20	21449583	21449584	+	3			0.04	nCGI	unpromoter	0	0	0	0	0	0	0	0	0	0	0	0	0	0	0	0	0	0	0
id_1743	chr6	143927474	143927475	+	3			0.85	nCGI	unpromoter	0	0	0	0	0	0	0	0	0	0	0	0	0	0	0	0	0	0	0
id_1744	chr20	37114456	37114457	+	3			0.94	nCGI	unpromoter	0	0	0	0	0	0	0	0	0	0	0	0	0	0	0	0	0	0	0
id_1745	chr22	44014680	44014681	+	3	C22orf9	NM_001009880	0.16	nCGI	unpromoter	0	0	0	0.2097	0	0.3575	0	0	0	0	0.5977	0	0	0	0	0	0	0	0
id_1746	chr20	37360403	37360404	+	3			1	nCGI	unpromoter	0	0	0	0	0	0	0	0	0	0	0	0	0	0	0	0	0	0	0
id_1747	chr22	15558645	15558646	+	3			0.99	nCGI	unpromoter	0	0	0	0	0	0	0	0	0	0	0	0	0	0	0	0	0	0	0
id_1748	chr20	37360401	37360402	+	3			1	nCGI	unpromoter	0	0	0	0	0	0	0	0	0	0	0	0	0	0	0	0	0	0	0
id_1749	chr22	40414125	40414126	+	3	NHP2L1	NM_001003796	0	nCGI	unpromoter	0	0.897	0	0.0958	0.659	0.8331	0	0.9101	0.7976	0	0	0	0.6437	0.6616	0	0.1337	0.6894	0.3375	0
id_1750	chr22	49275094	49275095	+	3	MIOX	NM_017584	0.57	nCGI	unpromoter	0	0	0	0	0	0	0	0	0	0	0	0	0	0	0	0	0	0	0
id_1751	chr22	49398077	49398078	+	3			0.22	nCGI	unpromoter	0	0	0	0	0	0	0	0	0	0	0	0	0	0	0	0	0	0	0
id_1752	chr20	30981901	30981902	+	3			1	nCGI	unpromoter	0	0	0	0	0	0	0	0	0	0	0	0	0	0	0	0	0	0	0
id_1753	chr22	49561531	49561532	+	3	RABL2B	NM_001003789	0.92	nCGI	unpromoter	0	0	0	0	0	0	0	0	0	0	0	0	0	0	0	0	0	0	0
id_1754	chr22	39801086	39801087	+	3			0.91	nCGI	unpromoter	0	0	0	0	0	0	0	0	0	0	0	0	0	0	0	0	0	0	0
id_1755	chr22	39363171	39363172	+	8	MKL1	NM_020831	0.03	nCGI	promoter	0	0.8971	0	0	0.2142	0.653	0	0	0	0	0	0	0.3568	0.9712	0.9112	0.8074	0.8744	0.6813	0.8359
id_1756	chr22	29860138	29860139	+	3	PIB5PA	NM_001002837	0.99	nCGI	unpromoter	0	0	0	0	0	0	0	0	0	0	0	0	0	0	0	0	0	0	0
id_1757	chr22	30356667	30356668	+	6	PISD	NM_014338	0.03	CGI	promoter	0	0.6449	0	0	0	0.8812	0	0	0	0	0	0	0	0	0	0	0.6626	0.8371	0
id_1758	chr22	49274928	49274929	+	3	MIOX	NM_017584	0.61	nCGI	unpromoter	0	0	0	0	0	0	0	0	0	0	0	0	0	0	0	0	0	0	0
id_1759	chr22	36783164	36783165	+	9	PICK1	NM_001039583	0.03	CGI	promoter	0	0.73	0	0	0	0.8111	0	0	0	0	0	0.7579	0.7993	0.6236	0.9041	0.8814	0.8121	0.9329	0.8984
id_1760	chr22	36029344	36029345	+	3	PSCD4	NM_013385	1	nCGI	unpromoter	0	0	0	0	0	0	0	0	0	0	0	0	0	0	0	0	0	0	0
id_1761	chr22	49292747	49292748	+	8	TMEM153	NM_033200	0.01	nCGI	promoter	0	0.7094	0	0.1403	0.0048	0.5605	0	0	0.0787	0	0.1491	0	0	0	0	0	0	0	0
id_1762	chr20	40595259	40595260	+	3	PTPRT	NM_007050	0.85	nCGI	unpromoter	0	0	0	0	0	0	0	0	0	0	0	0	0	0	0	0	0	0	0
id_1763	chr20	47533592	47533593	+	3			0.04	nCGI	unpromoter	0	0	0	0	0	0.0232	0	0	0	0	0	0	0	0	0	0	0	0	0
id_1764	chr22	19601839	19601840	+	6	CRKL	NM_005207	0.05	CGI	promoter	0.2497	0	0	0	0	0.8357	0	0	0	0	0	0.6654	0.965	0.695	0.9989	0.4948	0.9115	0.2465	0
id_1765	chr22	19601836	19601837	+	6	CRKL	NM_005207	0.05	CGI	promoter	0.2567	0	0	0	0	0.8328	0	0	0	0	0	0.6765	0.9677	0.7181	0.9956	0.4739	0.9084	0.2408	0
id_1766	chr22	30995682	30995683	+	3			0.92	nCGI	unpromoter	0	0	0	0	0	0	0	0	0	0	0	0	0	0	0	0	0	0	0
id_1767	chr22	19601829	19601830	+	6	CRKL	NM_005207	0.04	CGI	promoter	0.273	0	0	0	0	0.826	0	0	0	0	0	0.7022	0.9739	0.7722	0.9879	0.4251	0.9013	0.2277	0
id_1768	chr22	15558599	15558600	+	3			0.95	nCGI	unpromoter	0	0	0	0	0	0	0	0	0	0	0	0	0	0	0	0	0	0	0
id_1769	chr22	49292725	49292726	+	8	TMEM153	NM_033200	0	nCGI	promoter	0	0.775	0	0.1543	0.057	0.5996	0	0	0.0937	0	0.1621	0	0	0	0	0	0	0	0
id_1770	chr22	15558545	15558546	+	3			0.95	nCGI	unpromoter	0	0	0	0	0	0	0	0	0	0	0	0	0	0	0	0	0	0	0
id_1771	chr6	169177572	169177573	+	3			0.78	nCGI	unpromoter	0	0	0	0	0	0	0	0	0	0	0	0	0	0	0	0	0	0	0
id_1772	chr20	29874351	29874352	+	3	MYLK2	NM_033118	0	nCGI	unpromoter	0.6446	0.8532	0	0.3654	0	0.9474	0	0	0	0	0	0	0	0	0	0	0	0	0
id_1773	chr22	19601821	19601822	+	9	CRKL	NM_005207	0.13	CGI	promoter	0.2917	0	0	0	0	0.8182	0	0	0	0	0	0.7316	0.981	0.834	0.9791	0.3693	0.8932	0.2126	0
id_1774	chr22	49035873	49035874	+	3	MAPK12	NM_002969	0.98	CGI	unpromoter	0	0	0	0	0	0	0	0	0	0	0	0	0	0	0	0	0	0	0
id_1775	chr22	49274957	49274958	+	3	MIOX	NM_017584	0.81	nCGI	unpromoter	0	0	0	0	0	0	0	0	0	0	0	0	0	0	0	0	0	0	0
id_1776	chr22	29852989	29852990	+	1	PIB5PA	NM_001002837	1	nCGI	promoter	0	0	0	0	0	0	0	0	0	0	0	0	0	0	0	0	0	0	0
id_1777	chr22	36858932	36858933	+	3	PLA2G6	NM_001004426	0.92	CGI	unpromoter	0	0	0	0	0	0	0	0	0	0	0	0	0	0	0	0	0	0	0
id_1778	chr22	36783133	36783134	+	8	PICK1	NM_001039583	0.04	nCGI	promoter	0	0.6982	0	0	0	0.7604	0	0	0	0	0	0.4316	0.8224	0.5935	0.8776	0.8409	0.7629	0.9013	0.8652
id_1779	chr22	44059801	44059802	+	3	UPK3A	NM_006953	0.28	nCGI	unpromoter	0	0	0	0	0	0	0	0	0	0	0	0	0	0	0	0	0	0	0
id_1780	chr22	23412887	23412888	+	3			0.98	CGI	unpromoter	0	0	0	0	0	0	0	0	0	0	0	0	0	0	0	0	0	0	0
id_1781	chr20	33042051	33042052	+	3	MYH7B	NM_020884	0.95	nCGI	unpromoter	0	0	0	0	0	0	0	0	0	0	0	0	0	0	0	0	0	0	0
id_1782	chr6	10529558	10529559	+	7			0.06	CGI	unpromoter	0	0	0	0	0	0	0	0	0	0	0	0	0	0	0	0	0	0	0
id_1783	chr6	139136458	139136459	+	8	CCDC28A	NM_015439	0.04	nCGI	promoter	0.5308	0.3275	0	0	0	0.9565	0	0	0	0	0	0.7653	0.5892	0.3135	0.8391	0.7845	0.9607	0.8205	0.2944
id_1784	chr6	10529708	10529709	+	7			0.17	CGI	unpromoter	0	0	0	0	0	0	0	0	0	0	0	0	0	0	0	0	0	0	0
id_1785	chr22	39363125	39363126	+	8	MKL1	NM_020831	0	nCGI	promoter	0	0.7757	0	0	0.0472	0.685	0	0	0	0	0	0	0.4018	0.845	0.8666	0.637	0.7386	0.5693	0.696
id_1786	chr22	19601804	19601805	+	9	CRKL	NM_005207	0.01	CGI	promoter	0.3314	0	0	0	0	0.8017	0	0	0	0	0	0.7941	0.996	0.9652	0.9604	0.2509	0.8759	0.1806	0
id_1787	chr22	39363119	39363120	+	8	MKL1	NM_020831	0	nCGI	promoter	0	0.7599	0	0	0.0254	0.6892	0	0	0	0	0	0	0.4076	0.8285	0.8607	0.6148	0.7208	0.5547	0.6778
id_1788	chr22	29810838	29810839	+	7	SMTN	NM_134269	0.16	CGI	unpromoter	0	0.019	0	0	0	0.9874	0	0	0	0	0	0	0	0	0	0	0	0.0238	0.8931
id_1789	chr22	46916651	46916652	+	3	LOC388915	NM_001010902	1	nCGI	unpromoter	0	0	0	0	0	0	0	0	0	0	0	0	0	0	0	0	0	0	0
id_1790	chr22	29810835	29810836	+	7	SMTN	NM_134269	0.06	CGI	unpromoter	0	0.0253	0	0	0	0.9912	0	0	0	0	0	0	0	0	0	0	0	0.0341	0.8884
id_1791	chr6	134252898	134252899	+	7	TCF21	NM_003206	0.02	CGI	unpromoter	0	0	0	0	0	0	0	0	0	0	0	0	0	0	0	0	0	0	0
id_1792	chr6	74161521	74161522	+	5	DDX43	NM_018665	1	CGI	promoter	0	0.8061	0	0	0	0.8168	0	0	0	0	0	0	0.6993	0	0	0	0	0.6587	0
id_1793	chr22	17800137	17800138	+	9	MRPL40	NM_003776	0	CGI	promoter	0	0.9006	0	0	0	0.3088	0	0	0	0	0	0.4698	0.4258	0	0	0.7585	0.5306	0.6244	0
id_1794	chr22	39363107	39363108	+	8	MKL1	NM_020831	0	nCGI	promoter	0	0.7282	0	0	0	0.6976	0	0	0	0	0	0	0.4194	0.7956	0.8491	0.5704	0.6854	0.5255	0.6413
id_1795	chr6	134252838	134252839	+	7	TCF21	NM_003206	0.14	CGI	unpromoter	0	0	0	0	0	0	0	0	0	0	0	0	0	0	0	0	0	0	0
id_1796	chr20	29874319	29874320	+	3	MYLK2	NM_033118	0	nCGI	unpromoter	0.5033	0.7729	0	0.1603	0	0.8587	0	0	0	0	0	0	0	0	0	0	0	0	0
id_1797	chr6	10529616	10529617	+	7			0.19	CGI	unpromoter	0	0	0	0	0	0	0	0	0	0	0	0	0	0	0	0	0	0	0
id_1798	chr20	40339459	40339460	+	3	PTPRT	NM_007050	0.72	nCGI	unpromoter	0	0	0	0	0	0	0	0	0	0	0	0	0	0	0	0	0	0	0
id_1799	chr6	83014095	83014096	+	6	IBTK	NM_015525	0.04	CGI	promoter	0	0.8114	0	0	0	0.9594	0	0	0	0	0	0.383	0.7826	0	0.8363	0.1909	0.9016	0.9204	0.9134
id_1800	chr6	83014092	83014093	+	6	IBTK	NM_015525	0.01	CGI	promoter	0	0.8088	0	0	0	0.9568	0	0	0	0	0	0.3404	0.7791	0	0.8331	0.1977	0.8987	0.9175	0.9109
id_1801	chr22	14572786	14572787	+	7			0.33	CGI	unpromoter	0	0	0	0	0	0	0	0	0	0	0	0	0	0	0	0	0	0	0
id_1802	chr6	74161496	74161497	+	5	DDX43	NM_018665	0.93	CGI	promoter	0	0.9021	0	0	0	0.904	0	0	0	0	0	0	0.7656	0	0	0	0	0.778	0
id_1803	chr22	29810813	29810814	+	7	SMTN	NM_134269	0.09	CGI	unpromoter	0	0.0717	0	0	0	0.9811	0	0	0	0	0	0	0	0	0	0	0	0.109	0.854
id_1804	chr22	17800116	17800117	+	9	MRPL40	NM_003776	0	CGI	promoter	0	0.8118	0	0	0	0.3207	0	0	0	0	0	0.5423	0.4668	0	0	0.8377	0.5679	0.6537	0
id_1805	chr22	40639733	40639734	+	3			0.52	nCGI	unpromoter	0	0	0	0	0	0	0	0	0	0	0	0	0	0	0	0	0	0	0
id_1806	chr22	29852975	29852976	+	1	PIB5PA	NM_001002837	1	nCGI	promoter	0	0	0	0	0	0	0	0	0	0	0	0	0	0	0	0	0	0	0
id_1807	chr22	37598895	37598896	+	6	CBX6	NM_014292	0	CGI	promoter	0	0	0	0	0	0.805	0	0	0	0	0	0	0	0	0	0	0.2092	0	0
id_1808	chr6	117192666	117192667	+	3			0.41	CGI	unpromoter	0	0	0	0	0	0	0	0	0	0	0	0	0	0	0	0	0	0	0
id_1809	chr6	10529506	10529507	+	7			0.14	CGI	unpromoter	0	0	0	0	0	0	0	0	0	0	0	0	0	0	0	0	0	0	0
id_1810	chr22	29810796	29810797	+	7	SMTN	NM_134269	0.19	CGI	unpromoter	0	0.1075	0	0	0.0354	0.9596	0	0	0	0	0	0	0	0	0	0	0	0.1669	0.8275
id_1811	chr22	22529418	22529419	+	6	SLC2A11	NM_001024938	0	CGI	promoter	0	0.5297	0	0	0.1441	0.4677	0	0	0	0	0	0	0	0	0	0	0.0073	0.14	0
id_1812	chr22	36029326	36029327	+	3	PSCD4	NM_013385	1	nCGI	unpromoter	0	0	0	0	0	0	0	0	0	0	0	0	0	0	0	0	0	0	0
id_1813	chr22	37598881	37598882	+	6	CBX6	NM_014292	0	CGI	promoter	0	0	0	0	0	0.8225	0	0	0	0	0	0	0	0	0	0	0.2523	0	0
id_1814	chr6	134252834	134252835	+	7	TCF21	NM_003206	0.12	CGI	unpromoter	0	0	0	0	0	0	0	0	0	0	0	0	0	0	0	0	0	0	0
id_1815	chr22	40170671	40170672	+	3	TOB2	NM_016272	0.02	nCGI	unpromoter	0	0.9124	0	0	0.6813	0.3055	0	0	0	0	0	0	0	0	0	0	0	0.6762	0
id_1816	chr20	21444510	21444511	+	7			0	CGI	unpromoter	0	0	0	0	0	0	0	0	0	0	0	0	0	0	0	0	0	0	0
id_1817	chr22	37598869	37598870	+	6	CBX6	NM_014292	0	CGI	promoter	0	0	0	0	0	0.8375	0	0	0	0	0	0	0	0	0	0	0.2892	0	0
id_1818	chr22	44400984	44400985	+	3			0.83	nCGI	unpromoter	0	0	0	0	0	0	0	0	0	0	0	0	0	0	0	0	0	0	0
id_1819	chr22	25286424	25286425	+	3	TPST2	NM_001008566	1	nCGI	unpromoter	0	0	0	0	0	0	0	0	0	0	0	0	0	0	0	0	0	0	0
id_1820	chr20	29874273	29874274	+	7	MYLK2	NM_033118	0	CGI	unpromoter	0.3002	0.6575	0	0	0	0.7313	0	0	0	0	0	0	0	0	0	0	0	0	0
id_1821	chr22	29165942	29165943	+	3			1	nCGI	unpromoter	0	0	0	0	0	0	0	0	0	0	0	0	0	0	0	0	0	0	0
id_1822	chr22	29810780	29810781	+	7	SMTN	NM_134269	0.5	CGI	unpromoter	0	0.1412	0	0	0.0827	0.9395	0	0	0	0	0	0	0	0	0	0	0	0.2215	0.8025
id_1823	chr22	22529400	22529401	+	6	SLC2A11	NM_001024938	0.06	CGI	promoter	0	0.5109	0	0	0.1229	0.4508	0	0	0	0	0	0	0	0	0	0	0	0.111	0
id_1824	chr22	23150197	23150198	+	7			0.28	CGI	unpromoter	0	0	0	0	0	0	0	0	0	0	0	0	0	0	0	0	0	0	0
id_1825	chr6	108592707	108592708	+	7			0	CGI	unpromoter	0	0	0	0	0	0	0	0	0	0	0	0	0	0	0	0	0	0	0
id_1826	chr22	37598856	37598857	+	6	CBX6	NM_014292	0	CGI	promoter	0	0	0	0	0	0.8538	0	0	0	0	0	0	0	0	0	0	0.3292	0	0
id_1827	chr6	10529427	10529428	+	7			0	CGI	unpromoter	0	0	0	0	0	0	0	0	0	0	0	0	0	0	0	0	0	0	0
id_1828	chr22	15558579	15558580	+	3			0.85	nCGI	unpromoter	0	0	0	0	0	0	0	0	0	0	0	0	0	0	0	0	0	0	0
id_1829	chr22	17800081	17800082	+	9	MRPL40	NM_003776	0.01	CGI	promoter	0	0.6638	0	0	0	0.3404	0	0	0	0	0	0.6632	0.5352	0	0	0.9698	0.63	0.7024	0
id_1830	chr6	74161457	74161458	+	5	DDX43	NM_018665	0.83	CGI	promoter	0	0.9482	0	0	0	0.9599	0	0	0	0	0	0	0.8689	0	0	0	0	0.9642	0
id_1831	chr22	22529390	22529391	+	6	SLC2A11	NM_001024938	0.01	CGI	promoter	0	0.5005	0	0	0.111	0.4414	0	0	0	0	0	0	0	0	0	0	0	0.0949	0
id_1832	chr22	22529388	22529389	+	6	SLC2A11	NM_001024938	0.05	CGI	promoter	0	0.4984	0	0	0.1087	0.4396	0	0	0	0	0	0	0	0	0	0	0	0.0917	0
id_1833	chr6	108592699	108592700	+	7			0	CGI	unpromoter	0	0	0	0	0	0	0	0	0	0	0	0	0	0	0	0	0	0	0
id_1834	chr22	22905916	22905917	+	3			0.79	nCGI	unpromoter	0	0	0	0	0	0	0	0	0	0	0	0	0	0	0	0	0	0	0
id_1835	chr22	49035956	49035957	+	3	MAPK12	NM_002969	0.88	nCGI	unpromoter	0	0	0	0	0	0	0	0	0	0	0	0	0	0	0	0	0	0	0
id_1836	chr22	23933161	23933162	+	3	CRYBB3	NM_004076	1	CGI	unpromoter	0	0	0	0	0	0	0	0	0	0	0	0	0	0	0	0	0	0	0
id_1837	chr22	36940293	36940294	+	3	MAFF	NM_152878	0.4	nCGI	unpromoter	0	0	0	0.7445	0	0.2677	0	0	0	0	0	0	0	0	0	0	0	0	0
id_1838	chr6	74161443	74161444	+	5	DDX43	NM_018665	0.97	CGI	promoter	0	0.8944	0	0	0	0.911	0	0	0	0	0	0	0.906	0	0	0	0	0.969	0
id_1839	chr20	21029715	21029716	+	3			0.06	nCGI	unpromoter	0	0	0	0	0	0.7755	0	0	0	0	0	0	0	0	0	0	0	0.7642	0
id_1840	chr22	22529375	22529376	+	6	SLC2A11	NM_001024938	0.06	CGI	promoter	0	0.4849	0	0	0.0933	0.4274	0	0	0	0	0	0	0	0	0	0	0	0.0708	0
id_1841	chr22	37598840	37598841	+	6	CBX6	NM_014292	0	CGI	promoter	0	0	0	0	0	0.8738	0	0	0	0	0	0	0	0	0	0	0.3785	0	0
id_1842	chr20	40595371	40595372	+	3	PTPRT	NM_007050	1	nCGI	unpromoter	0	0	0	0	0	0	0	0	0	0	0	0	0	0	0	0	0	0	0
id_1843	chr6	27943273	27943274	+	9	HIST1H1B	NM_005322	0.13	CGI	promoter	0	0.6181	0	0.1994	0.1382	0.2587	0	0	0	0	0	0.9264	0	0	0	0	0	0	0
id_1844	chr22	48951453	48951454	+	8	PANX2	NM_052839	0	nCGI	promoter	0	0	0	0	0	0	0	0	0	0	0.6154	0	0	0	0	0	0	0	0
id_1845	chr6	74161440	74161441	+	5	DDX43	NM_018665	0.79	CGI	promoter	0	0.8829	0	0	0	0.9005	0	0	0	0	0	0	0.9139	0	0	0	0	0.9547	0
id_1846	chr22	36940284	36940285	+	3	MAFF	NM_152878	0.36	nCGI	unpromoter	0	0	0	0.7581	0	0.2406	0	0	0	0	0	0	0	0	0	0	0	0	0
id_1847	chr22	17800057	17800058	+	9	MRPL40	NM_003776	0.02	CGI	promoter	0	0.5624	0	0	0	0.3539	0	0	0	0	0	0.7461	0.582	0	0	0.9396	0.6726	0.7359	0
id_1848	chr22	20431436	20431437	+	3			0.77	nCGI	unpromoter	0	0	0	0	0	0	0	0	0	0	0	0	0	0	0	0	0	0	0
id_1849	chr22	36029315	36029316	+	3	PSCD4	NM_013385	1	nCGI	unpromoter	0	0	0	0	0	0	0	0	0	0	0	0	0	0	0	0	0	0	0
id_1850	chr22	22529371	22529372	+	6	SLC2A11	NM_001024938	0	CGI	promoter	0	0.4808	0	0	0.0886	0.4236	0	0	0	0	0	0	0	0	0	0	0	0.0644	0
id_1851	chr22	28492988	28492989	+	9	ZMAT5	NM_001003692	0.04	CGI	promoter	0.8546	0.523	0	0	0	0.6906	0	0	0	0	0	0.5675	0	0	0	0	0	0	0
id_1852	chr22	20913428	20913429	+	3			0.85	nCGI	unpromoter	0	0	0	0	0	0	0	0	0	0	0	0	0	0	0	0	0	0	0
id_1853	chr20	21029704	21029705	+	3			0.06	nCGI	unpromoter	0	0	0	0	0	0.77	0	0	0	0	0	0	0	0	0	0	0	0.7441	0
id_1854	chr6	31573893	31573894	+	9	MICB	NM_005931	0.07	CGI	promoter	0	0.3014	0	0	0	0.6099	0	0	0	0	0	0.4639	0	0	0	0	0	0	0
id_1855	chr6	27943264	27943265	+	9	HIST1H1B	NM_005322	0.05	CGI	promoter	0	0.6321	0	0.2161	0.146	0.2632	0	0	0	0	0	0.9816	0	0	0	0	0	0	0
id_1856	chr22	39967127	39967128	+	1			0.49	nCGI	promoter	0	0	0	0	0	0	0	0	0	0	0	0	0	0	0	0	0	0	0
id_1857	chr22	17800049	17800050	+	9	MRPL40	NM_003776	0	CGI	promoter	0	0.5285	0	0	0	0.3584	0	0	0	0	0	0.7737	0.5977	0	0	0.9094	0.6868	0.747	0
id_1858	chr22	40625480	40625481	+	3	SREBF2	NM_004599	1	nCGI	unpromoter	0	0	0	0	0	0	0	0	0	0	0	0	0	0	0	0	0	0	0
id_1859	chr22	29063869	29063870	+	3	SF3A1	NM_001005409	0.81	nCGI	unpromoter	0	0	0	0	0	0	0	0.63	0	0	0.6057	0	0	0	0	0	0	0	0
id_1860	chr22	48951435	48951436	+	8	PANX2	NM_052839	0	nCGI	promoter	0	0	0	0	0	0	0	0	0	0	0.7611	0	0	0	0	0	0	0	0
id_1861	chr22	29852947	29852948	+	1	PIB5PA	NM_001002837	1	nCGI	promoter	0	0	0	0	0	0	0	0	0	0	0	0	0	0	0	0	0	0	0
id_1862	chr22	39608003	39608004	+	3	XPNPEP3	NM_022098	1	nCGI	unpromoter	0	0	0	0	0	0	0	0	0	0	0	0	0	0	0	0	0	0	0
id_1863	chr22	37598815	37598816	+	6	CBX6	NM_014292	0	CGI	promoter	0	0	0	0	0	0.905	0	0	0	0	0	0	0	0	0	0	0.4554	0	0
id_1864	chr22	22529347	22529348	+	5	SLC2A11	NM_001024938	0.12	CGI	promoter	0	0.4558	0	0	0.0602	0.4011	0	0	0	0	0	0	0	0	0	0	0	0.0257	0
id_1865	chr6	28237291	28237292	+	8			0	nCGI	promoter	0	0.4509	0	0	0.4222	0.5367	0	0	0	0	0	0	0	0	0.4623	0	0	0.4168	0.614
id_1866	chr22	40170609	40170610	+	7	TOB2	NM_016272	0.03	CGI	unpromoter	0	0.9889	0	0	0.6299	0.2815	0	0	0	0	0	0	0	0	0	0	0	0.7947	0
id_1867	chr20	33042124	33042125	+	3	MYH7B	NM_020884	0.71	nCGI	unpromoter	0	0	0	0	0	0	0	0	0	0	0	0	0	0	0	0	0	0	0
id_1868	chr22	14572756	14572757	+	3			0.98	CGI	unpromoter	0	0	0	0	0	0	0	0	0	0	0	0	0	0	0	0	0	0	0
id_1869	chr22	36940250	36940251	+	3	MAFF	NM_152878	0.28	nCGI	unpromoter	0	0	0	0.8093	0	0.1383	0	0	0	0	0	0	0	0	0	0	0	0	0
id_1870	chr6	163068766	163068767	+	6	PACRG	NM_152410	0	CGI	promoter	0.4043	0.3365	0	0	0	0.752	0	0	0	0	0	0.2338	0.5938	0	0.6491	0	0.7062	0	0
id_1871	chr22	23143158	23143159	+	1	SPECC1L	NM_015330	1	nCGI	promoter	0	0	0	0	0	0	0	0	0	0	0	0	0	0	0	0	0	0	0
id_1872	chr22	28067601	28067602	+	3	AP1B1	NM_001127	0.96	nCGI	unpromoter	0	0	0	0	0	0	0	0	0	0	0	0	0	0	0	0	0	0	0
id_1873	chr6	29516421	29516422	+	3	OR10C1	NM_013941	0.76	nCGI	unpromoter	0	0	0	0	0	0	0	0	0	0	0	0	0	0	0	0	0	0	0
id_1874	chr20	4649630	4649631	+	8	PRND	NM_012409	0.07	nCGI	promoter	0.6667	0.2564	0	0.0361	0	0	0	0	0	0	0	0	0	0	0	0	0	0	0.2111
id_1875	chr22	39608000	39608001	+	3	XPNPEP3	NM_022098	1	nCGI	unpromoter	0	0	0	0	0	0	0	0	0	0	0	0	0	0	0	0	0	0	0
id_1876	chr6	30797688	30797689	+	7	TUBB	NM_178014	0.01	CGI	unpromoter	0	0	0	0	0	0.2175	0	0	0	0	0.8477	0	0	0	0	0	0	0	0
id_1877	chr20	29599373	29599374	+	3	HM13	NM_178580	0.2	nCGI	unpromoter	0	0	0	0	0.224	0.6118	0	0	0	0	0	0	0.0081	0	0	0	0.7542	0	0
id_1878	chr22	49561501	49561502	+	3	RABL2B	NM_001003789	1	nCGI	unpromoter	0	0	0	0	0	0	0	0	0	0	0	0	0	0	0	0	0	0	0
id_1879	chr6	163068753	163068754	+	6	PACRG	NM_152410	0	CGI	promoter	0.5426	0.3614	0	0	0	0.7677	0	0	0	0	0	0.3463	0.5746	0	0.6351	0	0.6845	0	0
id_1880	chr22	28492946	28492947	+	9	ZMAT5	NM_001003692	0.16	CGI	promoter	0.7753	0.6004	0	0	0	0.6555	0	0	0	0	0	0.7989	0	0	0	0	0	0	0
id_1881	chr6	163068751	163068752	+	6	PACRG	NM_152410	0	CGI	promoter	0.5638	0.3652	0	0	0	0.7702	0	0	0	0	0	0.3636	0.5716	0	0.633	0	0.6811	0	0
id_1882	chr6	31573859	31573860	+	6	MICB	NM_005931	0	CGI	promoter	0	0.1151	0	0	0	0.665	0	0	0	0	0	0.1134	0	0	0	0	0	0	0
id_1883	chr6	28300984	28300985	+	8	ZNF193	NM_006299	0	nCGI	promoter	0	0.5833	0	0	0.6439	0.8666	0	0	0	0	0	0	0.2544	0	0.4134	0.5534	0	0.5166	0.3796
id_1884	chr22	25441150	25441151	+	3			0.99	nCGI	unpromoter	0	0	0	0	0	0	0	0	0	0	0	0	0	0	0	0	0	0	0
id_1885	chr20	39838758	39838759	+	3			1	nCGI	unpromoter	0	0	0	0	0	0	0	0	0	0	0	0	0	0	0	0	0	0	0
id_1886	chr22	48997833	48997834	+	3	SELO	NM_031454	0.95	CGI	unpromoter	0	0	0	0	0	0	0	0	0	0	0	0	0	0	0	0	0	0	0
id_1887	chr22	39405373	39405374	+	1	MCHR1	NM_005297	0.67	nCGI	promoter	0	0	0	0.5127	0	0	0	0	0	0	0	0	0	0	0	0	0	0	0
id_1888	chr22	37295681	37295682	+	7	DMC1	NM_007068	0.32	CGI	unpromoter	0	0	0	0	0.4029	0.1907	0	0	0	0	0	0	0	0	0	0	0	0	0
id_1889	chr22	37295679	37295680	+	3	DMC1	NM_007068	0.27	nCGI	unpromoter	0	0	0	0	0.3932	0.1884	0	0	0	0	0	0	0	0	0	0	0	0	0
id_1890	chr22	36940232	36940233	+	3	MAFF	NM_152878	0.3	nCGI	unpromoter	0	0	0	0.8365	0	0.0842	0	0	0	0	0	0	0	0	0	0	0	0	0
id_1891	chr22	49561488	49561489	+	3	RABL2B	NM_001003789	1	nCGI	unpromoter	0	0	0	0	0	0	0	0	0	0	0	0	0	0	0	0	0	0	0
id_1892	chr6	163068744	163068745	+	6	PACRG	NM_152410	0.01	CGI	promoter	0.6383	0.3786	0	0	0	0.7787	0	0	0	0	0	0.4242	0.5613	0	0.6255	0	0.6695	0	0
id_1893	chr6	31573847	31573848	+	4	MICB	NM_005931	0.35	CGI	promoter	0	0.0493	0	0	0	0.6845	0	0	0	0	0	0	0	0	0	0	0	0	0
id_1894	chr22	48364228	48364229	+	3			0.66	nCGI	unpromoter	0	0	0	0	0	0	0	0	0	0	0	0	0	0	0	0	0	0	0
id_1895	chr22	20783468	20783469	+	3			0.86	nCGI	unpromoter	0	0	0	0	0	0	0	0	0	0	0	0	0	0	0	0	0	0	0
id_1896	chr22	49561484	49561485	+	3	RABL2B	NM_001003789	1	nCGI	unpromoter	0	0	0	0	0	0	0	0	0	0	0	0	0	0	0	0	0	0	0
id_1897	chr20	59827823	59827824	+	3	CDH4	NM_001794	0.99	CGI	unpromoter	0	0	0	0	0	0	0	0	0	0	0	0	0	0	0	0	0	0	0
id_1898	chr22	40683764	40683765	+	7			0	CGI	unpromoter	0.814	0.237	0	0	0	0	0	0	0	0	0	0.8864	0	0	0	0	0	0.9761	0.5855
id_1899	chr22	36940218	36940219	+	3	MAFF	NM_152878	0.32	nCGI	unpromoter	0	0	0	0.8576	0	0.0421	0	0	0	0	0	0	0	0	0	0	0	0	0
id_1900	chr6	163068736	163068737	+	6	PACRG	NM_152410	0.01	CGI	promoter	0.7234	0.3939	0	0	0	0.7884	0	0	0	0	0	0.4935	0.5495	0	0.6169	0	0.6561	0	0
id_1901	chr6	163068734	163068735	+	6	PACRG	NM_152410	0	CGI	promoter	0.7447	0.3977	0	0	0	0.7908	0	0	0	0	0	0.5108	0.5465	0	0.6147	0	0.6528	0	0
id_1902	chr22	36029235	36029236	+	3	PSCD4	NM_013385	0.93	nCGI	unpromoter	0	0	0	0	0	0	0	0	0	0	0	0	0	0	0	0	0	0	0
id_1903	chr20	37114613	37114614	+	3			1	nCGI	unpromoter	0	0	0	0	0	0	0	0	0	0	0	0	0	0	0	0	0	0	0
id_1904	chr22	40639729	40639730	+	3			0.75	nCGI	unpromoter	0	0	0	0	0	0	0	0	0	0	0	0	0	0	0	0	0	0	0
id_1905	chr22	28067578	28067579	+	3	AP1B1	NM_001127	0.96	nCGI	unpromoter	0	0	0	0	0	0	0	0	0	0	0	0	0	0	0	0	0	0	0
id_1906	chr22	49274954	49274955	+	3	MIOX	NM_017584	1	nCGI	unpromoter	0	0	0	0	0	0	0	0	0	0	0	0	0	0	0	0	0	0	0
id_1907	chr22	49274947	49274948	+	3	MIOX	NM_017584	1	nCGI	unpromoter	0	0	0	0	0	0	0	0	0	0	0	0	0	0	0	0	0	0	0
id_1908	chr6	27885785	27885786	+	3	HIST1H3H	NM_003536	0.32	nCGI	unpromoter	0	0	0	0	0	0.5427	0	0	0	0	0	0.535	0	0	0.2685	0	0	0	0
id_1909	chr22	49274942	49274943	+	3	MIOX	NM_017584	1	nCGI	unpromoter	0	0	0	0	0	0	0	0	0	0	0	0	0	0	0	0	0	0	0
id_1910	chr20	39838713	39838714	+	3			1	nCGI	unpromoter	0	0	0	0	0	0	0	0	0	0	0	0	0	0	0	0	0	0	0
id_1911	chr20	37114585	37114586	+	3			0.73	nCGI	unpromoter	0	0	0	0	0	0	0	0	0	0	0	0	0	0	0	0	0	0	0
id_1912	chr6	3401311	3401312	+	7			0.04	CGI	unpromoter	0	0	0	0.0891	0.2276	0.759	0	0	0	0	0.9124	0	0	0	0	0	0	0	0
id_1913	chr6	28300957	28300958	+	8	ZNF193	NM_006299	0.12	nCGI	promoter	0	0.5313	0	0	0.5967	0.8294	0	0	0	0	0	0	0.1754	0	0.3129	0.3399	0	0.457	0.321
id_1914	chr22	28067461	28067462	+	3	AP1B1	NM_001127	0.99	nCGI	unpromoter	0	0	0	0	0	0	0	0	0	0	0	0	0	0	0	0	0	0	0
id_1915	chr6	29516644	29516645	+	3	OR10C1	NM_013941	1	nCGI	unpromoter	0	0	0	0	0	0	0	0	0	0	0	0	0	0	0	0	0	0	0
id_1916	chr20	20342845	20342846	+	3	C20orf74	NM_020343	0.88	nCGI	unpromoter	0	0	0	0	0	0	0	0	0	0	0	0	0	0	0	0	0	0	0
id_1917	chr20	37516120	37516121	+	3			0.89	nCGI	unpromoter	0	0	0	0	0	0	0	0	0	0	0	0	0	0	0	0	0	0	0
id_1918	chr22	38239905	38239906	+	3	SMCR7L	NM_019008	1	nCGI	unpromoter	0	0	0	0	0	0	0	0	0	0	0.1632	0	0	0	0	0	0	0	0
id_1919	chr6	136612954	136612955	+	8	FAM54A	NM_138419	0	nCGI	promoter	0	0.8525	0	0.7516	0.6206	0.5727	0	0	0	0	0	0	0	0	0	0	0	0	0.5383
id_1920	chr22	15558741	15558742	+	3			0.97	CGI	unpromoter	0	0	0	0	0	0	0	0	0	0	0	0	0	0	0	0	0	0	0
id_1921	chr6	30797650	30797651	+	7	TUBB	NM_178014	0.19	CGI	unpromoter	0	0	0	0	0	0.2454	0	0	0	0	0.9569	0	0	0	0	0	0	0	0
id_1922	chr20	40595215	40595216	+	3	PTPRT	NM_007050	0.99	nCGI	unpromoter	0	0	0	0	0	0	0	0	0	0	0	0	0	0	0	0	0	0	0
id_1923	chr6	32263793	32263794	+	3	PBX2	NM_002586	1	nCGI	unpromoter	0	0	0.1278	0.6222	0	0	0	0	0	0	0.069	0	0	0	0	0	0	0	0
id_1924	chr20	35948474	35948475	+	3			1	nCGI	unpromoter	0	0	0	0	0	0	0	0	0	0	0	0	0	0	0	0	0	0	0
id_1925	chr6	43720971	43720972	+	5	C6orf206	NM_152732	0	CGI	promoter	0	0.4475	0.3086	0.3297	0.423	0.4732	0	0	0	0	0	0	0	0	0	0	0	0.3237	0
id_1926	chr20	39838689	39838690	+	3			1	nCGI	unpromoter	0	0	0	0	0	0	0	0	0	0	0	0	0	0	0	0	0	0	0
id_1927	chr22	43220407	43220408	+	3			0.94	nCGI	unpromoter	0	0	0	0	0	0	0	0	0	0	0	0	0	0	0	0	0	0	0
id_1928	chr22	26716610	26716611	+	3			0.95	nCGI	unpromoter	0	0	0	0	0	0	0	0	0	0	0	0	0	0	0	0	0	0	0
id_1929	chr20	40417903	40417904	+	3	PTPRT	NM_007050	0.97	nCGI	unpromoter	0	0	0	0	0	0	0	0	0	0	0	0	0	0	0	0	0	0	0
id_1930	chr6	117096305	117096306	+	3	C6orf113	NM_145062	0.05	nCGI	unpromoter	0	0.9086	0	0	0.5405	0.6546	0	0	0.3161	0	0	0	0.8322	0.9235	0.8113	0.6701	0.7791	0.7035	0.9132
id_1931	chr6	136612945	136612946	+	8	FAM54A	NM_138419	0.07	nCGI	promoter	0	0.8769	0	0.781	0.6109	0.5609	0	0	0	0	0	0	0	0	0	0	0	0	0.5145
id_1932	chr22	36099030	36099031	+	3	LRRC62	NM_052906	1	nCGI	unpromoter	0	0	0	0	0	0	0	0	0	0	0	0	0	0	0	0	0	0	0
id_1933	chr22	38239893	38239894	+	3	SMCR7L	NM_019008	1	nCGI	unpromoter	0	0	0	0	0	0	0	0	0	0	0.1507	0	0	0	0	0	0	0	0
id_1934	chr6	163068707	163068708	+	9	PACRG	NM_152410	0	CGI	promoter	0.9681	0.4493	0	0	0	0.8235	0	0	0	0	0	0.7446	0.5066	0	0.5857	0	0.6077	0	0
id_1935	chr22	40683729	40683730	+	7			0	CGI	unpromoter	0.9147	0.4028	0	0	0	0.1757	0	0	0	0	0	0.0909	0	0	0	0	0	0.8923	0.5073
id_1936	chr20	47237505	47237506	+	3	STAU1	NM_001037328	0	nCGI	unpromoter	0	0.3091	0	0	0.2372	0.9145	0	0	0.1209	0	0	0	0.9025	0	0.9036	0	0.2489	0.8335	0
id_1937	chr22	40414090	40414091	+	3	NHP2L1	NM_001003796	0	nCGI	unpromoter	0	0.9528	0	0.1818	0.7322	0.7984	0	0.8333	0.8327	0	0	0	0.6093	0.5949	0	0.0669	0.6509	0.2887	0
id_1938	chr20	20527397	20527398	+	3	C20orf74	NM_020343	1	nCGI	unpromoter	0	0	0	0	0	0	0	0	0	0	0	0	0	0	0	0	0	0	0
id_1939	chr22	40414086	40414087	+	3	NHP2L1	NM_001003796	0	nCGI	unpromoter	0	0.9356	0	0.1916	0.7406	0.7945	0	0.8246	0.8367	0	0	0	0.6053	0.5872	0	0.0592	0.6465	0.2831	0
id_1940	chr20	14844479	14844480	+	3	C20orf133	NM_001033086	0.6	nCGI	unpromoter	0	0	0	0	0	0	0	0	0	0	0	0	0	0	0	0	0	0	0
id_1941	chr6	43720957	43720958	+	5	C6orf206	NM_152732	0	CGI	promoter	0	0.4181	0.3951	0.381	0.4805	0.4437	0	0	0	0	0	0	0	0	0	0	0	0.3741	0
id_1942	chr6	31240672	31240673	+	3	POU5F1	NM_203289	1	nCGI	unpromoter	0	0	0	0	0	0	0	0	0	0	0	0	0	0	0	0	0	0	0
id_1943	chr22	39971973	39971974	+	3	RANGAP1	NM_002883	0.87	nCGI	unpromoter	0	0	0	0	0	0	0	0	0	0	0	0.6794	0	0	0	0	0	0	0
id_1944	chr22	40683724	40683725	+	7			0.08	CGI	unpromoter	0.876	0.4265	0	0	0	0.2015	0	0	0	0	0	0	0	0	0	0	0	0.8804	0.4961
id_1945	chr22	30356638	30356639	+	6	PISD	NM_014338	0	CGI	promoter	0	0.7126	0	0	0	0.8463	0	0	0	0	0	0	0	0	0	0	0.7214	0.8573	0
id_1946	chr22	39971968	39971969	+	3	RANGAP1	NM_002883	1	nCGI	unpromoter	0	0	0	0	0	0	0	0	0	0	0	0.7006	0	0	0	0	0	0	0
id_1947	chr20	47237496	47237497	+	3	STAU1	NM_001037328	0.1	nCGI	unpromoter	0	0.3252	0	0	0.2504	0.9073	0	0	0.1229	0	0	0	0.8898	0	0.9191	0	0.265	0.8199	0
id_1948	chr6	28237212	28237213	+	1			0.44	nCGI	promoter	0	0.2594	0	0	0.2272	0.3608	0	0	0	0	0	0	0	0	0.1856	0	0	0.216	0.5108
id_1949	chr6	31216714	31216715	+	3	PSORS1C1	NM_014068	1	nCGI	unpromoter	0	0	0	0	0	0	0	0	0	0	0	0	0	0	0	0	0	0	0
id_1950	chr22	29860135	29860136	+	3	PIB5PA	NM_001002837	1	nCGI	unpromoter	0	0	0	0	0	0	0	0	0	0	0	0	0	0	0	0	0	0	0
id_1951	chr22	25441179	25441180	+	3			0.98	nCGI	unpromoter	0	0	0	0	0	0	0	0	0	0	0	0	0	0	0	0	0	0	0
id_1952	chr6	31216704	31216705	+	3	PSORS1C1	NM_014068	1	nCGI	unpromoter	0	0	0	0	0	0	0	0	0	0	0	0	0	0	0	0	0	0	0
id_1953	chr6	7565954	7565955	+	3			0.7	nCGI	unpromoter	0	0	0	0	0	0	0	0	0	0	0	0	0	0	0	0	0	0	0
id_1954	chr20	20527376	20527377	+	3	C20orf74	NM_020343	1	nCGI	unpromoter	0	0	0	0	0	0	0	0	0	0	0	0	0	0	0	0	0	0	0
id_1955	chr20	40186396	40186397	+	3	PTPRT	NM_007050	0.8	nCGI	unpromoter	0	0	0	0	0	0	0	0	0	0	0	0	0	0	0	0	0	0	0
id_1956	chr22	20667043	20667044	+	6	TOP3B	NM_003935	0.02	CGI	promoter	0	0.3599	0	0	0.7296	0.7923	0	0	0	0	0	0.356	0.3736	0	0	0	0.5565	0.887	0.213
id_1957	chr6	136612929	136612930	+	3	FAM54A	NM_138419	0	nCGI	unpromoter	0	0.9202	0	0.8333	0.5938	0.54	0	0	0	0	0	0	0	0	0	0	0	0	0.4723
id_1958	chr22	23150329	23150330	+	7			0.01	CGI	unpromoter	0	0	0	0	0	0	0	0	0	0	0	0	0	0	0	0	0	0	0
id_1959	chr6	133076730	133076731	+	1	VNN1	NM_004666	0.47	nCGI	promoter	0	0	0	0	0	0	0	0	0	0	0	0	0	0	0	0	0	0	0
id_1960	chr22	20667036	20667037	+	6	TOP3B	NM_003935	0	CGI	promoter	0	0.3789	0	0	0.7402	0.8035	0	0	0	0	0	0.3194	0.3895	0	0	0	0.5714	0.9018	0.2301
id_1961	chr6	148384833	148384834	+	3			0.84	nCGI	unpromoter	0	0	0	0	0	0	0	0	0	0	0	0	0	0	0	0	0	0	0
id_1962	chr6	26342839	26342840	+	3	HIST1H1D	NM_005320	0.06	nCGI	unpromoter	0	0	0	0	0.7506	0.664	0	0	0	0	0	0.1246	0.6883	0	0.5723	0	0.9656	0.399	0
id_1963	chr20	20527370	20527371	+	3	C20orf74	NM_020343	1	nCGI	unpromoter	0	0	0	0	0	0	0	0	0	0	0	0	0	0	0	0	0	0	0
id_1964	chr22	38239866	38239867	+	3	SMCR7L	NM_019008	0.99	nCGI	unpromoter	0	0	0	0	0	0	0	0	0	0	0.1227	0	0	0	0	0	0	0	0
id_1965	chr22	40683706	40683707	+	7			0	CGI	unpromoter	0.7364	0.5118	0	0	0	0.2946	0	0	0	0	0	0	0	0	0	0	0	0.8373	0.4559
id_1966	chr22	48364075	48364076	+	3			0.94	nCGI	unpromoter	0	0	0	0	0	0	0	0	0	0	0	0	0	0	0	0	0	0	0
id_1967	chr6	43720939	43720940	+	5	C6orf206	NM_152732	0	CGI	promoter	0	0.3803	0.5062	0.4469	0.5544	0.4059	0	0	0	0	0	0	0	0	0	0	0	0.4388	0
id_1968	chr20	20896646	20896647	+	3			0.95	nCGI	unpromoter	0	0	0	0	0	0	0	0	0	0	0	0	0	0	0	0	0	0	0
id_1969	chr22	29391028	29391029	+	3	DUSP18	NM_152511	0.99	CGI	unpromoter	0	0	0.0962	0	0	0	0	0	0	0	0	0	0	0	0	0	0	0	0
id_1970	chr22	29391025	29391026	+	3	DUSP18	NM_152511	0.96	CGI	unpromoter	0	0	0.1154	0	0	0	0	0	0	0	0	0	0	0	0	0	0	0	0
id_1971	chr22	38646169	38646170	+	3	GRAP2	NM_004810	0.92	nCGI	unpromoter	0	0	0	0	0	0.8079	0	0	0	0	0	0	0	0	0	0	0	0	0
id_1972	chr22	40414065	40414066	+	3	NHP2L1	NM_001003796	0	nCGI	unpromoter	0	0.8455	0	0.2432	0.7845	0.7737	0	0.7785	0.8577	0	0	0	0.5846	0.5472	0	0.0191	0.6233	0.2538	0
id_1973	chr22	39515347	39515348	+	3	SLC25A17	NM_006358	0.88	CGI	unpromoter	0	0	0	0	0	0	0	0	0	0	0	0	0	0	0	0	0	0	0
id_1974	chr6	108592656	108592657	+	7			0	CGI	unpromoter	0	0	0	0	0	0	0	0	0	0	0	0	0	0	0	0	0	0	0
id_1975	chr22	20667022	20667023	+	6	TOP3B	NM_003935	0	CGI	promoter	0	0.4168	0	0	0.7613	0.8261	0	0	0	0	0	0.2461	0.4214	0	0	0	0.6013	0.9314	0.2644
id_1976	chr22	27863702	27863703	+	3	KREMEN1	NM_001039570	0.92	nCGI	unpromoter	0	0	0	0	0	0	0	0	0	0	0	0	0	0	0	0	0	0	0
id_1977	chr22	20637481	20637482	+	1	PPM1F	NM_014634	0.04	nCGI	promoter	0	0	0	0	0	0	0	0	0	0	0	0	0	0	0	0	0	0	0
id_1978	chr22	20667016	20667017	+	6	TOP3B	NM_003935	0	CGI	promoter	0	0.433	0	0	0.7704	0.8357	0	0	0	0	0	0.2147	0.4351	0	0	0	0.6141	0.944	0.2791
id_1979	chr22	44401042	44401043	+	3			0.73	nCGI	unpromoter	0	0	0	0	0	0	0	0	0	0	0	0	0	0	0	0	0	0	0
id_1980	chr22	38646154	38646155	+	3	GRAP2	NM_004810	0.78	nCGI	unpromoter	0	0	0	0	0	0.7867	0	0	0	0	0	0	0	0	0	0	0	0	0
id_1981	chr22	49274874	49274875	+	3	MIOX	NM_017584	1	nCGI	unpromoter	0	0	0	0	0	0	0	0	0	0	0	0	0	0	0	0	0	0	0
id_1982	chr22	14503332	14503333	+	3			0.76	nCGI	unpromoter	0	0	0	0	0	0	0	0	0	0	0	0	0	0	0	0	0	0	0
id_1983	chr20	37360314	37360315	+	3			0.91	nCGI	unpromoter	0	0	0	0	0	0	0	0	0	0	0	0	0	0	0	0	0	0	0
id_1984	chr22	15558713	15558714	+	3			0.94	CGI	unpromoter	0	0	0	0	0	0	0	0	0	0	0	0	0	0	0	0	0	0	0
id_1985	chr22	36800209	36800210	+	3	PICK1	NM_001039583	0.94	nCGI	unpromoter	0	0	0	0	0	0	0	0	0	0	0	0	0	0	0	0	0	0	0
id_1986	chr6	27885717	27885718	+	3	HIST1H3H	NM_003536	0	nCGI	unpromoter	0	0	0	0	0	0.4567	0	0	0	0	0	0.2908	0	0	0.0946	0	0	0	0
id_1987	chr6	31216694	31216695	+	3	PSORS1C1	NM_014068	1	nCGI	unpromoter	0	0	0	0	0	0	0	0	0	0	0	0	0	0	0	0	0	0	0
id_1988	chr20	13253984	13253985	+	3			0.66	nCGI	unpromoter	0	0	0	0	0	0	0	0	0	0	0	0	0	0	0	0	0	0	0
id_1989	chr22	23143150	23143151	+	1	SPECC1L	NM_015330	1	nCGI	promoter	0	0	0	0	0	0	0	0	0	0	0	0	0	0	0	0	0	0	0
id_1990	chr22	23150337	23150338	+	7			0	CGI	unpromoter	0	0	0	0	0	0	0	0	0	0	0	0	0	0	0	0	0	0	0
id_1991	chr22	46921431	46921432	+	3			0.42	nCGI	unpromoter	0	0	0	0	0	0	0	0	0	0	0	0	0	0	0	0	0	0	0
id_1992	chr20	37360374	37360375	+	3			1	nCGI	unpromoter	0	0	0	0	0	0	0	0	0	0	0	0	0	0	0	0	0	0	0
id_1993	chr22	42070193	42070194	+	1	SCUBE1	NM_173050	0.05	nCGI	promoter	0	0	0	0	0	0	0	0	0	0	0	0	0	0	0	0	0	0	0
id_1994	chr22	20666999	20667000	+	8	TOP3B	NM_003935	0	nCGI	promoter	0	0.479	0	0	0.7961	0.8631	0	0	0	0	0	0.1257	0.4738	0	0	0	0.6503	0.9799	0.3207
id_1995	chr22	28806338	28806339	+	8	HORMAD2	NM_152510	0	nCGI	promoter	0	0	0	0	0	0	0	0	0	0	0	0	0	0	0	0	0	0	0
id_1996	chr6	36950666	36950667	+	4	PPIL1	NM_016059	0.25	CGI	promoter	0	0.1054	0	0	0	0.7497	0	0	0	0	0	0.6403	0.4554	0.7244	0.7773	0.5195	0.523	0.781	0.896
id_1997	chr22	28970105	28970106	+	3	LIF	NM_002309	1	nCGI	unpromoter	0	0	0	0.9501	0	0	0	0	0	0	0	0	0	0	0	0	0	0	0
id_1998	chr20	40595148	40595149	+	3	PTPRT	NM_007050	0.95	nCGI	unpromoter	0	0	0	0	0	0	0	0	0	0	0	0	0	0	0	0	0	0	0
id_1999	chr22	32376575	32376576	+	3	LARGE	NM_004737	0.98	CGI	unpromoter	0	0	0	0	0	0	0	0	0	0	0	0	0	0	0	0	0	0	0
[truncated: 29,238 more rows]
